# Supplementary material for: The rarA gene as part of an expanded RecFOR recombination pathway: Negative epistasis and synthetic lethality with ruvB, recG, and recQ
Source: PLoS Genet. 2021 Dec 22;17(12):e1009972. doi: 10.1371/journal.pgen.1009972 (PMC8735627; doi:10.1371/journal.pgen.1009972)
Supplement: S1 Data — (XLSX) [file pgen.1009972.s004.xlsx]

## Sheet: Figure 1B_ growth curve
Time	WT1	WT2	WT3	WT4	WT5	WT6	WT7	WT8	RarA1	RarA2	RarA3	RarA4	RuvB1	RuvB2	RuvB3	RuvB4	RuvB5	RuvB6	RuvB7	RarA RuvB1	RarA RuvB2	RarA RuvB3	RarA RuvB4	RarA RuvB5	RarA RuvB6		Time	WT	rarA	ruvB	rarA ruvB		stdev	WT	rarA	ruvB	rarA ruvB
0	0.094	0.093	0.094	0.094	0.105	0.104	0.103	0.106	0.101	0.101	0.101	0.099	0.111	0.114	0.113	0.113	0.102	0.102	0.1	0.103	0.104	0.106	0.102	0.099	0.098		0	0.099125	0.1005	0.107857	0.102			0.00581715	0.001	0.00620292	0.00303315
10	0.096	0.096	0.096	0.096	0.111	0.109	0.108	0.107	0.119	0.106	0.105	0.103	0.118	0.12	0.119	0.119	0.106	0.108	0.104	0.105	0.107	0.109	0.105	0.101	0.1		10	0.102375	0.10825	0.113429	0.1045			0.00690626	0.00727438	0.0070677	0.00344964
20	0.099	0.1	0.1	0.099	0.121	0.118	0.117	0.117	0.127	0.113	0.113	0.108	0.125	0.129	0.127	0.129	0.114	0.115	0.111	0.108	0.109	0.111	0.108	0.105	0.104		20	0.108875	0.11525	0.121429	0.1075			0.0101057	0.00818026	0.00778582	0.00258844
30	0.103	0.105	0.103	0.104	0.133	0.127	0.127	0.129	0.118	0.12	0.12	0.114	0.137	0.14	0.137	0.139	0.123	0.122	0.119	0.112	0.113	0.115	0.113	0.108	0.107		30	0.116375	0.118	0.131	0.111333			0.0136375	0.00282843	0.00918332	0.00314113
40	0.109	0.111	0.109	0.11	0.146	0.139	0.141	0.139	0.128	0.129	0.129	0.123	0.151	0.153	0.152	0.153	0.136	0.132	0.13	0.117	0.118	0.118	0.118	0.112	0.112		40	0.1255	0.12725	0.143857	0.115833			0.0169874	0.00287228	0.0106369	0.00299444
50	0.116	0.118	0.115	0.117	0.162	0.154	0.156	0.153	0.141	0.143	0.142	0.134	0.173	0.174	0.172	0.173	0.147	0.144	0.142	0.123	0.124	0.125	0.125	0.118	0.118		50	0.136375	0.14	0.160714	0.122167			0.0214272	0.00408248	0.0154025	0.0033116
60	0.125	0.129	0.125	0.127	0.186	0.173	0.176	0.172	0.159	0.16	0.16	0.149	0.202	0.203	0.199	0.202	0.168	0.16	0.16	0.132	0.133	0.134	0.135	0.127	0.125		60	0.151625	0.157	0.184857	0.131			0.0272131	0.00535413	0.0209637	0.00404969
70	0.14	0.146	0.14	0.144	0.217	0.201	0.204	0.199	0.184	0.186	0.186	0.172	0.235	0.241	0.234	0.249	0.194	0.186	0.185	0.144	0.145	0.147	0.149	0.138	0.137		70	0.173875	0.182	0.217714	0.143333			0.0340144	0.006733	0.0280578	0.00484424
80	0.16	0.168	0.16	0.166	0.254	0.234	0.237	0.229	0.215	0.217	0.218	0.2	0.284	0.306	0.287	0.313	0.235	0.214	0.217	0.162	0.161	0.161	0.167	0.152	0.154		80	0.201	0.2125	0.265143	0.1595			0.0408027	0.00842615	0.0421008	0.00554076
90	0.188	0.2	0.189	0.195	0.296	0.277	0.28	0.269	0.256	0.258	0.267	0.234	0.338	0.389	0.355	0.393	0.286	0.262	0.269	0.183	0.181	0.184	0.196	0.173	0.175		90	0.23675	0.25375	0.327429	0.182			0.0474966	0.0140089	0.0553379	0.00814862
100	0.223	0.235	0.223	0.231	0.335	0.311	0.311	0.301	0.293	0.302	0.318	0.272	0.395	0.436	0.415	0.448	0.348	0.307	0.317	0.214	0.211	0.213	0.239	0.199	0.204		100	0.27125	0.29625	0.380857	0.213333			0.0473581	0.0191898	0.057048	0.0138371
110	0.283	0.282	0.265	0.297	0.392	0.388	0.363	0.347	0.364	0.373	0.398	0.319	0.451	0.509	0.487	0.503	0.412	0.395	0.395	0.25	0.242	0.263	0.295	0.234	0.237		110	0.327125	0.3635	0.450286	0.2535			0.0511955	0.0329697	0.0502551	0.0228451
120	0.362	0.351	0.323	0.358	0.456	0.465	0.415	0.401	0.445	0.447	0.486	0.411	0.522	0.585	0.561	0.578	0.478	0.48	0.475	0.31	0.264	0.292	0.339	0.256	0.266		120	0.391375	0.44725	0.525571	0.287833			0.0514502	0.0306635	0.0490675	0.032202
130	0.414	0.426	0.391	0.426	0.537	0.507	0.524	0.483	0.507	0.517	0.563	0.474	0.589	0.654	0.615	0.65	0.542	0.54	0.544	0.366	0.308	0.324	0.393	0.298	0.314		130	0.4635	0.51525	0.590571	0.333833			0.0558749	0.0367548	0.0503979	0.0373546
140	0.486	0.545	0.49	0.515	0.574	0.562	0.625	0.569	0.579	0.59	0.643	0.545	0.659	0.713	0.691	0.719	0.621	0.601	0.611	0.441	0.366	0.375	0.45	0.355	0.373		140	0.54575	0.58925	0.659286	0.393333			0.0470676	0.0406315	0.0494156	0.041108
150	0.559	0.648	0.598	0.591	0.618	0.634	0.705	0.625	0.636	0.652	0.704	0.596	0.726	0.762	0.748	0.782	0.68	0.647	0.672	0.505	0.419	0.411	0.5	0.411	0.423		150	0.62225	0.647	0.716714	0.444833			0.0434897	0.0447064	0.0509664	0.0449374
160	0.649	0.739	0.69	0.675	0.651	0.696	0.768	0.668	0.691	0.696	0.763	0.632	0.789	0.791	0.805	0.833	0.746	0.701	0.724	0.563	0.455	0.461	0.554	0.453	0.478		160	0.692	0.6955	0.769857	0.494			0.0420883	0.0535693	0.0473442	0.0508094
170	0.731	0.796	0.75	0.752	0.676	0.751	0.809	0.709	0.731	0.738	0.787	0.674	0.843	0.826	0.841	0.873	0.805	0.735	0.767	0.59	0.493	0.513	0.609	0.496	0.532		170	0.74675	0.7325	0.812857	0.538833			0.0431534	0.0462781	0.0478136	0.0493778
180	0.787	0.841	0.798	0.821	0.726	0.813	0.851	0.752	0.744	0.782	0.802	0.706	0.872	0.855	0.88	0.905	0.849	0.782	0.801	0.64	0.515	0.549	0.66	0.544	0.596		180	0.798625	0.7585	0.849143	0.584			0.0428117	0.0424696	0.0436937	0.0576923
190	0.847	0.877	0.845	0.875	0.794	0.855	0.899	0.791	0.762	0.8	0.81	0.722	0.902	0.883	0.928	0.945	0.878	0.817	0.846	0.652	0.546	0.589	0.705	0.58	0.65		190	0.847875	0.7735	0.885571	0.620333			0.0385355	0.0400791	0.0445977	0.0586265
200	0.89	0.904	0.878	0.909	0.826	0.885	0.922	0.838	0.787	0.833	0.831	0.755	0.933	0.902	0.942	0.969	0.914	0.849	0.874	0.696	0.569	0.619	0.753	0.627	0.682		200	0.8815	0.8015	0.911857	0.657667			0.033747	0.0375722	0.0410424	0.065494
210	0.935	0.935	0.916	0.943	0.883	0.92	0.952	0.862	0.798	0.85	0.836	0.776	0.976	0.926	0.979	1.004	0.948	0.876	0.908	0.684	0.591	0.643	0.787	0.663	0.695		210	0.91825	0.815	0.945286	0.677167			0.0310012	0.0340392	0.0449025	0.0651473
220	0.956	0.957	0.949	0.97	0.933	0.951	0.97	0.887	0.809	0.858	0.856	0.787	1.002	0.939	1.002	1.017	0.957	0.898	0.93	0.703	0.599	0.658	0.807	0.691	0.708		220	0.946625	0.8275	0.963571	0.694333			0.0268697	0.0352373	0.0445004	0.0683745
230	0.988	0.978	0.983	0.993	0.971	0.987	0.993	0.908	0.817	0.863	0.861	0.794	1.024	0.956	1.022	1.036	0.978	0.927	0.948	0.713	0.615	0.677	0.818	0.705	0.703		230	0.975125	0.83375	0.984429	0.705167			0.0281295	0.0339546	0.0430343	0.0659103
240	1.014	0.998	1.01	1.008	1.012	1.019	1.018	0.943	0.829	0.88	0.881	0.811	1.056	0.984	1.049	1.052	0.998	0.937	0.971	0.734	0.625	0.701	0.807	0.709	0.706		240	1.00275	0.85025	1.00671	0.713667			0.0250186	0.0356966	0.0465393	0.0586981
250	1.04	1.017	1.033	1.025	1.037	1.045	1.046	0.962	0.836	0.889	0.875	0.834	1.088	0.999	1.064	1.066	1.017	0.953	0.993	0.739	0.63	0.709	0.821	0.714	0.72		250	1.02563	0.8585	1.02571	0.722167			0.0275263	0.0277429	0.0485033	0.0613039
260	1.054	1.026	1.052	1.036	1.057	1.066	1.071	0.99	0.837	0.904	0.893	0.859	1.106	1	1.081	1.078	1.031	0.968	1.009	0.738	0.625	0.718	0.834	0.718	0.712		260	1.044	0.87325	1.039	0.724167			0.0263222	0.0308369	0.0504975	0.0668024
270	1.079	1.049	1.075	1.06	1.091	1.09	1.097	1.007	0.846	0.92	0.938	0.875	1.146	1.023	1.094	1.097	1.043	0.976	1.031	0.735	0.616	0.721	0.829	0.724	0.736		270	1.0685	0.89475	1.05857	0.726833			0.0296841	0.0419315	0.0569528	0.0676976
280	1.103	1.072	1.096	1.084	1.117	1.107	1.123	1.036	0.85	0.934	0.979	0.902	1.152	1.043	1.1	1.103	1.056	0.984	1.04	0.723	0.61	0.728	0.807	0.712	0.729		280	1.09225	0.91625	1.06829	0.718167			0.0281514	0.0542978	0.0546404	0.0630346
290	1.111	1.082	1.113	1.095	1.126	1.117	1.138	1.058	0.857	0.945	1.005	0.909	1.17	1.067	1.118	1.111	1.07	0.995	1.049	0.721	0.611	0.727	0.79	0.706	0.732		290	1.105	0.929	1.08286	0.7145			0.0256682	0.0622254	0.0561291	0.0582915
300	1.129	1.097	1.128	1.11	1.145	1.13	1.155	1.071	0.861	0.964	1.035	0.93	1.189	1.074	1.129	1.121	1.1	1.014	1.065	0.717	0.608	0.734	0.78	0.719	0.743		300	1.12062	0.9475	1.09886	0.716833			0.0270499	0.0723809	0.055514	0.057998
310	1.131	1.107	1.143	1.12	1.166	1.155	1.172	1.094	0.875	0.979	1.056	0.941	1.206	1.092	1.145	1.135	1.122	1.02	1.087	0.727	0.612	0.734	0.771	0.713	0.743		310	1.136	0.96275	1.11529	0.716667			0.0280102	0.0755706	0.057688	0.0548112
320	1.15	1.127	1.16	1.138	1.181	1.173	1.19	1.116	0.881	1.006	1.093	0.951	1.222	1.098	1.159	1.141	1.129	1.036	1.099	0.721	0.631	0.745	0.761	0.718	0.742		320	1.15437	0.98275	1.12629	0.719667			0.0263652	0.0895484	0.0579532	0.0462933
330	1.162	1.13	1.168	1.148	1.2	1.193	1.205	1.131	0.889	1.014	1.113	0.963	1.23	1.116	1.17	1.149	1.144	1.046	1.111	0.721	0.645	0.748	0.753	0.712	0.735		330	1.16712	0.99475	1.138	0.719			0.0299067	0.0940651	0.056748	0.0394512
340	1.165	1.143	1.178	1.159	1.208	1.201	1.224	1.147	0.904	1.021	1.147	0.979	1.243	1.127	1.177	1.157	1.166	1.067	1.122	0.714	0.655	0.754	0.752	0.715	0.731		340	1.17813	1.01275	1.15129	0.720167			0.0299067	0.101746	0.0545793	0.0362955
350	1.189	1.157	1.196	1.177	1.228	1.224	1.243	1.163	0.918	1.036	1.175	0.998	1.267	1.139	1.188	1.178	1.159	1.071	1.141	0.73	0.67	0.757	0.746	0.714	0.739		350	1.19712	1.03175	1.16329	0.726			0.0316834	0.107419	0.0594495	0.0310677
360	1.197	1.164	1.204	1.183	1.242	1.238	1.26	1.18	0.945	1.042	1.202	1.017	1.283	1.149	1.191	1.187	1.166	1.09	1.147	0.742	0.68	0.76	0.742	0.716	0.747		360	1.2085	1.0515	1.17329	0.731167			0.0343095	0.108433	0.0588917	0.0288612
370	1.2	1.169	1.21	1.189	1.252	1.25	1.267	1.19	0.969	1.058	1.214	1.036	1.282	1.167	1.205	1.2	1.172	1.105	1.156	0.745	0.689	0.762	0.744	0.72	0.747		370	1.21587	1.06925	1.18386	0.7345			0.0357748	0.103658	0.0544041	0.0260519
380	1.218	1.18	1.224	1.204	1.274	1.271	1.287	1.205	0.992	1.075	1.239	1.055	1.292	1.185	1.223	1.213	1.176	1.11	1.17	0.76	0.699	0.765	0.744	0.721	0.758		380	1.23287	1.09025	1.19557	0.741167			0.0392444	0.105285	0.0560145	0.0260723
390	1.222	1.188	1.232	1.213	1.288	1.283	1.303	1.214	1.015	1.08	1.257	1.075	1.297	1.197	1.229	1.223	1.196	1.127	1.189	0.764	0.706	0.769	0.746	0.723	0.762		390	1.24287	1.10675	1.20829	0.745			0.042347	0.10443	0.0512728	0.0254244
400	1.23	1.198	1.243	1.224	1.299	1.295	1.316	1.225	1.027	1.082	1.275	1.09	1.314	1.202	1.238	1.229	1.212	1.146	1.198	0.769	0.713	0.778	0.751	0.724	0.766		400	1.25375	1.1185	1.21986	0.750167			0.0432988	0.108026	0.050972	0.0262558
410	1.248	1.219	1.256	1.242	1.322	1.313	1.333	1.24	1.032	1.094	1.274	1.115	1.333	1.204	1.249	1.24	1.21	1.14	1.214	0.781	0.721	0.782	0.755	0.729	0.779		410	1.27163	1.12875	1.22714	0.757833			0.04386	0.103045	0.0583736	0.0274402
420	1.252	1.227	1.267	1.254	1.332	1.325	1.342	1.248	1.051	1.107	1.278	1.132	1.333	1.21	1.258	1.251	1.222	1.159	1.222	0.788	0.727	0.785	0.752	0.735	0.793		420	1.28087	1.142	1.23643	0.763333			0.0447675	0.096785	0.0534068	0.0290149
430	1.273	1.245	1.282	1.27	1.353	1.345	1.355	1.266	1.078	1.131	1.285	1.16	1.358	1.227	1.265	1.254	1.216	1.16	1.221	0.794	0.721	0.77	0.753	0.746	0.804		430	1.29862	1.1635	1.243	0.764667			0.044686	0.0878275	0.0608112	0.031072
440	1.269	1.244	1.286	1.262	1.358	1.355	1.36	1.273	1.083	1.138	1.276	1.166	1.354	1.245	1.276	1.265	1.224	1.184	1.238	0.796	0.725	0.766	0.751	0.754	0.813		440	1.30088	1.16575	1.25514	0.7675			0.0484751	0.0811845	0.0528092	0.0320796
450	1.282	1.262	1.3	1.281	1.375	1.373	1.373	1.288	1.108	1.152	1.295	1.183	1.369	1.263	1.297	1.272	1.228	1.192	1.245	0.801	0.731	0.763	0.753	0.765	0.817		450	1.31675	1.1845	1.26657	0.771667			0.0482723	0.0798352	0.0562342	0.0317406
460	1.279	1.258	1.292	1.278	1.373	1.367	1.375	1.292	1.115	1.162	1.307	1.195	1.368	1.274	1.306	1.288	1.241	1.204	1.252	0.809	0.734	0.763	0.751	0.77	0.822		460	1.31425	1.19475	1.27614	0.774833			0.0487494	0.0817165	0.0524354	0.0340318
470	1.296	1.274	1.308	1.297	1.391	1.387	1.389	1.311	1.118	1.173	1.318	1.205	1.383	1.293	1.32	1.29	1.244	1.212	1.264	0.818	0.737	0.767	0.76	0.774	0.822		470	1.33162	1.2035	1.28657	0.779667			0.0487792	0.0843663	0.0553048	0.0336492
480	1.298	1.277	1.317	1.304	1.392	1.39	1.391	1.317	1.115	1.175	1.329	1.222	1.389	1.306	1.331	1.306	1.259	1.223	1.273	0.823	0.735	0.775	0.769	0.778	0.829		480	1.33575	1.21025	1.29814	0.784833			0.0474304	0.0904705	0.0536483	0.0354537
490	1.301	1.288	1.322	1.314	1.403	1.399	1.4	1.329	1.118	1.194	1.337	1.234	1.398	1.318	1.334	1.305	1.265	1.232	1.281	0.822	0.738	0.779	0.772	0.784	0.829		490	1.3445	1.22075	1.30471	0.787333			0.0481575	0.0912191	0.0534843	0.0337263
500	1.303	1.29	1.324	1.317	1.4	1.405	1.402	1.335	1.141	1.199	1.345	1.242	1.4	1.325	1.34	1.317	1.279	1.246	1.291	0.828	0.744	0.78	0.77	0.784	0.83		500	1.347	1.23175	1.314	0.789333			0.0477434	0.0860983	0.049295	0.0337441
510	1.308	1.297	1.333	1.324	1.407	1.412	1.405	1.345	1.149	1.215	1.351	1.252	1.407	1.335	1.35	1.328	1.288	1.257	1.305	0.83	0.747	0.785	0.771	0.793	0.837		510	1.35387	1.24175	1.32429	0.793833			0.0471485	0.0843776	0.0480407	0.0345393
520	1.318	1.31	1.343	1.336	1.42	1.423	1.417	1.358	1.184	1.24	1.357	1.258	1.415	1.344	1.363	1.334	1.297	1.261	1.315	0.833	0.754	0.79	0.774	0.781	0.84		520	1.36563	1.25975	1.33271	0.795333			0.0473556	0.072085	0.0492433	0.034092
530	1.317	1.315	1.346	1.34	1.423	1.429	1.422	1.365	1.19	1.252	1.361	1.267	1.417	1.348	1.373	1.342	1.308	1.266	1.321	0.837	0.751	0.792	0.793	0.772	0.845		530	1.36963	1.2675	1.33929	0.798333			0.0482965	0.0706847	0.0482069	0.0365386
540	1.319	1.32	1.354	1.345	1.423	1.431	1.432	1.378	1.195	1.254	1.377	1.266	1.417	1.357	1.385	1.36	1.318	1.281	1.341	0.839	0.748	0.796	0.832	0.764	0.848		540	1.37525	1.273	1.35129	0.8045			0.0481063	0.0759605	0.0441917	0.0418175
550	1.327	1.329	1.361	1.353	1.435	1.444	1.438	1.39	1.228	1.279	1.389	1.27	1.434	1.363	1.388	1.364	1.322	1.287	1.348	0.841	0.745	0.804	0.848	0.76	0.852		550	1.38462	1.2915	1.358	0.808333			0.0491555	0.068695	0.0468579	0.046719
560	1.331	1.334	1.361	1.357	1.435	1.446	1.444	1.394	1.237	1.277	1.386	1.274	1.433	1.375	1.395	1.371	1.336	1.3	1.354	0.837	0.758	0.81	0.861	0.755	0.852		560	1.38775	1.2935	1.36629	0.812167			0.0486966	0.0642936	0.0424959	0.0464647
570	1.333	1.339	1.369	1.363	1.439	1.448	1.449	1.397	1.254	1.284	1.388	1.277	1.438	1.377	1.407	1.381	1.346	1.308	1.365	0.841	0.763	0.815	0.88	0.751	0.854		570	1.39213	1.30075	1.37457	0.817333			0.048224	0.0595616	0.0417567	0.0513602
580	1.34	1.344	1.378	1.368	1.445	1.452	1.456	1.406	1.275	1.296	1.391	1.279	1.447	1.386	1.409	1.392	1.357	1.311	1.379	0.847	0.779	0.86	0.904	0.733	0.859		580	1.39863	1.31025	1.383	0.830333			0.0480028	0.0545978	0.0423045	0.0624745
590	1.339	1.351	1.379	1.373	1.442	1.454	1.458	1.41	1.287	1.3	1.401	1.285	1.446	1.395	1.421	1.401	1.365	1.324	1.386	0.835	0.791	0.863	0.914	0.737	0.856		590	1.40075	1.31825	1.39114	0.832667			0.0469521	0.055566	0.0392234	0.0616009
600	1.344	1.357	1.384	1.378	1.444	1.454	1.46	1.414	1.292	1.307	1.408	1.288	1.449	1.405	1.426	1.406	1.373	1.333	1.396	0.844	0.795	0.866	0.917	0.72	0.858		600	1.40438	1.32375	1.39829	0.833333			0.0450712	0.056759	0.0373082	0.0679755
610	1.346	1.361	1.387	1.381	1.451	1.458	1.466	1.423	1.303	1.315	1.416	1.292	1.457	1.416	1.433	1.424	1.397	1.338	1.418	0.848	0.795	0.88	0.921	0.715	0.859		610	1.40912	1.3315	1.41186	0.836333			0.0465232	0.057111	0.0373338	0.0723261
620	1.355	1.371	1.395	1.387	1.458	1.466	1.469	1.438	1.312	1.327	1.427	1.296	1.466	1.425	1.435	1.432	1.403	1.346	1.431	0.854	0.796	0.928	0.923	0.715	0.858		620	1.41738	1.3405	1.41971	0.845667			0.0456225	0.0590395	0.0374064	0.080649
630	1.357	1.375	1.394	1.39	1.46	1.466	1.47	1.444	1.319	1.333	1.43	1.299	1.467	1.431	1.433	1.439	1.409	1.355	1.434	0.852	0.794	0.972	0.928	0.72	0.863		630	1.4195	1.34525	1.424	0.854833			0.0452927	0.0581972	0.0348569	0.0905945
640	1.365	1.384	1.401	1.397	1.464	1.474	1.474	1.454	1.327	1.341	1.432	1.304	1.475	1.444	1.44	1.445	1.413	1.361	1.438	0.859	0.791	0.969	0.923	0.722	0.871		640	1.42663	1.351	1.43086	0.855833			0.0443748	0.056113	0.0357185	0.0890762
650	1.366	1.381	1.401	1.4	1.465	1.473	1.476	1.459	1.331	1.347	1.438	1.31	1.475	1.455	1.439	1.451	1.425	1.372	1.444	0.858	0.803	0.978	0.907	0.725	0.878		650	1.42762	1.3565	1.43729	0.858167			0.0450775	0.0564063	0.0326227	0.0870802
660	1.376	1.393	1.412	1.409	1.475	1.483	1.484	1.472	1.337	1.365	1.431	1.315	1.488	1.46	1.436	1.452	1.431	1.376	1.458	0.854	0.806	0.979	0.905	0.72	0.889		660	1.438	1.362	1.443	0.858833			0.0448043	0.0503455	0.0348855	0.0889616
670	1.38	1.401	1.417	1.416	1.479	1.485	1.488	1.476	1.348	1.379	1.431	1.318	1.49	1.465	1.439	1.448	1.434	1.381	1.46	0.846	0.798	1.011	0.909	0.719	0.894		670	1.44275	1.369	1.44529	0.862833			0.0436078	0.0482563	0.0339397	0.100231
680	1.385	1.405	1.419	1.421	1.48	1.488	1.492	1.482	1.356	1.385	1.428	1.325	1.495	1.469	1.448	1.453	1.442	1.386	1.467	0.849	0.813	1.017	0.924	0.715	0.895		680	1.4465	1.3735	1.45143	0.868833			0.0432369	0.0438216	0.0337484	0.102817
690	1.385	1.407	1.415	1.421	1.479	1.487	1.49	1.482	1.36	1.385	1.432	1.328	1.494	1.465	1.451	1.451	1.443	1.391	1.47	0.845	0.811	1.001	0.927	0.71	0.898		690	1.44575	1.37625	1.45214	0.865333			0.042811	0.0438815	0.0317827	0.100766
700	1.389	1.401	1.414	1.415	1.48	1.483	1.49	1.487	1.359	1.387	1.431	1.331	1.496	1.468	1.461	1.458	1.45	1.399	1.48	0.853	0.809	0.987	0.924	0.707	0.897		700	1.44488	1.377	1.45886	0.862833			0.0437377	0.0426458	0.0304873	0.0975754
710	1.394	1.415	1.421	1.428	1.483	1.49	1.491	1.494	1.371	1.387	1.434	1.337	1.499	1.473	1.464	1.466	1.464	1.408	1.49	0.845	0.806	0.983	0.931	0.714	0.902		710	1.452	1.38225	1.46629	0.8635			0.0413349	0.0403103	0.0291131	0.0962471
720	1.4	1.41	1.421	1.425	1.49	1.491	1.496	1.499	1.376	1.386	1.431	1.341	1.506	1.479	1.469	1.479	1.484	1.411	1.504	0.853	0.811	0.974	0.928	0.712	0.901		720	1.454	1.3835	1.476	0.863167			0.043484	0.037081	0.031728	0.0933754
730	1.405	1.417	1.427	1.432	1.495	1.497	1.5	1.507	1.376	1.39	1.429	1.345	1.512	1.486	1.473	1.488	1.493	1.417	1.512	0.856	0.815	0.945	0.933	0.71	0.909		730	1.46	1.385	1.483	0.861333			0.0433425	0.0348425	0.0323316	0.0888654
740	1.409	1.426	1.429	1.438	1.496	1.499	1.5	1.512	1.377	1.396	1.427	1.351	1.512	1.488	1.475	1.496	1.494	1.423	1.508	0.858	0.818	0.951	0.944	0.714	0.906		740	1.46363	1.38775	1.48514	0.865167			0.0417781	0.0320143	0.0300357	0.089863
750	1.414	1.423	1.427	1.435	1.499	1.498	1.503	1.516	1.377	1.395	1.43	1.36	1.514	1.495	1.479	1.499	1.498	1.43	1.514	0.875	0.82	0.958	0.958	0.713	0.908		750	1.46437	1.3905	1.48986	0.872			0.0430877	0.0299611	0.028991	0.0938957
760	1.418	1.43	1.433	1.442	1.504	1.504	1.508	1.523	1.38	1.396	1.433	1.364	1.514	1.497	1.489	1.503	1.5	1.435	1.52	0.875	0.83	0.937	0.965	0.706	0.905		760	1.47025	1.39325	1.494	0.869667			0.0431302	0.0295452	0.0280119	0.0930154
770	1.422	1.431	1.433	1.442	1.506	1.506	1.508	1.524	1.379	1.391	1.428	1.37	1.514	1.502	1.496	1.511	1.503	1.437	1.528	0.886	0.822	0.896	0.978	0.711	0.902		770	1.4715	1.392	1.49871	0.865833			0.0429485	0.0254951	0.0291188	0.0906651
780	1.421	1.437	1.434	1.444	1.501	1.505	1.504	1.523	1.382	1.391	1.435	1.374	1.511	1.502	1.496	1.515	1.503	1.439	1.53	0.894	0.781	0.891	0.986	0.719	0.899		780	1.47113	1.3955	1.49943	0.861667			0.0407131	0.0272336	0.0288494	0.0955189
790	1.431	1.438	1.44	1.447	1.507	1.508	1.514	1.535	1.382	1.385	1.438	1.377	1.517	1.511	1.506	1.525	1.508	1.45	1.538	0.911	0.767	0.885	0.988	0.715	0.902		790	1.4775	1.3955	1.50786	0.861333			0.0422543	0.0285248	0.0278294	0.101032
800	1.436	1.439	1.44	1.445	1.508	1.51	1.518	1.538	1.381	1.38	1.44	1.382	1.517	1.516	1.509	1.527	1.512	1.452	1.545	0.928	0.744	0.88	0.985	0.708	0.914		800	1.47925	1.39575	1.51114	0.859833			0.0429776	0.0295113	0.0287485	0.109658
810	1.444	1.443	1.447	1.452	1.513	1.514	1.523	1.543	1.385	1.381	1.438	1.385	1.519	1.522	1.514	1.536	1.517	1.456	1.552	0.941	0.736	0.876	0.966	0.711	0.927		810	1.48487	1.39725	1.51657	0.8595			0.0421068	0.027232	0.0298432	0.109652
820	1.438	1.446	1.442	1.446	1.505	1.506	1.509	1.536	1.386	1.38	1.447	1.39	1.514	1.518	1.51	1.537	1.514	1.46	1.55	0.934	0.731	0.877	0.959	0.708	0.933		820	1.4785	1.40075	1.51471	0.857			0.0392428	0.031106	0.0281941	0.110078
830	1.437	1.444	1.437	1.443	1.497	1.498	1.502	1.533	1.386	1.383	1.456	1.393	1.51	1.516	1.511	1.537	1.514	1.469	1.55	0.936	0.729	0.877	0.959	0.718	0.936		830	1.47388	1.4045	1.51529	0.859167			0.0377376	0.0345881	0.0253884	0.108594
840	1.443	1.449	1.443	1.447	1.504	1.503	1.508	1.542	1.388	1.389	1.456	1.398	1.514	1.526	1.524	1.548	1.524	1.481	1.557	0.941	0.719	0.875	0.966	0.725	0.936		840	1.47988	1.40775	1.52486	0.860333			0.0387683	0.0324795	0.0245386	0.111268
850	1.448	1.452	1.447	1.451	1.506	1.507	1.516	1.547	1.388	1.394	1.464	1.4	1.518	1.533	1.531	1.552	1.532	1.485	1.564	0.944	0.712	0.864	0.969	0.715	0.923		850	1.48425	1.4115	1.53071	0.8545			0.0392492	0.0353412	0.0252304	0.114603
860	1.454	1.458	1.449	1.45	1.505	1.508	1.521	1.552	1.387	1.393	1.466	1.409	1.518	1.538	1.536	1.557	1.538	1.491	1.571	0.936	0.724	0.867	0.965	0.71	0.911		860	1.48712	1.41375	1.53557	0.852167			0.0394405	0.0360497	0.0258899	0.109616
870	1.453	1.46	1.45	1.45	1.505	1.507	1.517	1.55	1.385	1.397	1.465	1.413	1.515	1.537	1.539	1.556	1.54	1.494	1.576	0.942	0.753	0.875	0.96	0.736	0.905		870	1.4865	1.415	1.53671	0.861833			0.0381987	0.0352515	0.0265438	0.0956858
880	1.459	1.463	1.451	1.455	1.507	1.508	1.523	1.555	1.385	1.401	1.475	1.419	1.518	1.541	1.546	1.558	1.544	1.496	1.582	0.947	0.739	0.882	0.963	0.733	0.884		880	1.49012	1.42	1.54071	0.858			0.0384761	0.0392088	0.0275603	0.099984
890	1.464	1.469	1.455	1.458	1.509	1.512	1.528	1.561	1.389	1.398	1.486	1.424	1.52	1.547	1.551	1.562	1.546	1.496	1.585	0.953	0.734	0.88	0.96	0.722	0.879		890	1.4945	1.42425	1.54386	0.854667			0.0387925	0.0437598	0.0287137	0.104076
900	1.461	1.467	1.453	1.454	1.502	1.507	1.519	1.556	1.39	1.407	1.476	1.427	1.518	1.548	1.547	1.56	1.546	1.498	1.585	0.951	0.718	0.88	0.961	0.727	0.883		900	1.48988	1.425	1.54314	0.853333			0.0371577	0.0372111	0.028145	0.106768
910	1.457	1.462	1.447	1.452	1.492	1.498	1.506	1.544	1.389	1.413	1.475	1.427	1.512	1.544	1.544	1.558	1.543	1.498	1.581	0.948	0.725	0.877	0.952	0.732	0.887		910	1.48225	1.426	1.54	0.8535			0.0336484	0.0362399	0.0276707	0.101569
920	1.466	1.472	1.452	1.46	1.503	1.507	1.521	1.562	1.391	1.408	1.486	1.428	1.519	1.552	1.559	1.565	1.553	1.51	1.588	0.952	0.717	0.895	0.958	0.72	0.875		920	1.49287	1.42825	1.54943	0.852833			0.03738	0.0413632	0.0268381	0.108866
930	1.466	1.472	1.452	1.459	1.5	1.504	1.518	1.558	1.395	1.422	1.483	1.428	1.519	1.552	1.556	1.566	1.553	1.511	1.59	0.95	0.753	0.897	0.954	0.731	0.876		930	1.49113	1.432	1.54957	0.860167			0.0358546	0.0369053	0.0270361	0.0965928
940	1.479	1.482	1.462	1.469	1.508	1.514	1.531	1.573	1.39	1.42	1.485	1.438	1.524	1.564	1.565	1.571	1.561	1.513	1.596	0.963	0.74	0.884	0.95	0.744	0.873		940	1.50225	1.43325	1.55629	0.859			0.0371858	0.0397775	0.0284822	0.0972666
950	1.477	1.481	1.456	1.47	1.506	1.51	1.532	1.572	1.387	1.413	1.49	1.437	1.521	1.564	1.567	1.572	1.564	1.511	1.596	0.971	0.741	0.868	0.948	0.749	0.865		950	1.5005	1.43175	1.55643	0.857			0.0379247	0.0438739	0.0298712	0.0965215
960	1.484	1.488	1.462	1.475	1.509	1.515	1.535	1.578	1.39	1.427	1.492	1.441	1.522	1.567	1.566	1.573	1.568	1.507	1.596	0.958	0.749	0.844	0.938	0.775	0.864		960	1.50575	1.4375	1.557	0.854667			0.0374538	0.0422256	0.031102	0.0840658
970	1.491	1.489	1.463	1.48	1.515	1.517	1.54	1.582	1.403	1.436	1.492	1.441	1.527	1.573	1.572	1.576	1.57	1.508	1.594	0.941	0.735	0.836	0.934	0.779	0.86		970	1.50963	1.443	1.56	0.8475			0.0379245	0.0367605	0.0305996	0.082294
980	1.477	1.477	1.451	1.474	1.493	1.501	1.518	1.562	1.398	1.429	1.49	1.438	1.51	1.553	1.552	1.568	1.562	1.508	1.591	0.943	0.742	0.832	0.921	0.784	0.868		980	1.49413	1.43875	1.54914	0.848333			0.0339682	0.0382219	0.0303339	0.0778991
990	1.485	1.482	1.451	1.476	1.503	1.508	1.528	1.575	1.405	1.43	1.485	1.436	1.518	1.558	1.562	1.573	1.563	1.516	1.599	0.937	0.731	0.83	0.919	0.794	0.868		990	1.501	1.439	1.55557	0.8465			0.0377964	0.0334764	0.0296359	0.0778171
1000	1.488	1.484	1.457	1.479	1.504	1.508	1.53	1.579	1.413	1.438	1.485	1.437	1.52	1.569	1.567	1.578	1.567	1.517	1.603	0.939	0.723	0.816	0.918	0.802	0.855		1000	1.50363	1.44325	1.56014	0.842167			0.0374278	0.0301372	0.0310936	0.0797381
1010	1.487	1.486	1.456	1.479	1.5	1.509	1.526	1.579	1.402	1.433	1.484	1.438	1.52	1.565	1.562	1.574	1.569	1.516	1.611	0.941	0.728	0.822	0.91	0.818	0.85		1010	1.50275	1.43925	1.55957	0.844833			0.0371858	0.0338169	0.0327661	0.0753828
1020	1.492	1.492	1.458	1.482	1.504	1.51	1.533	1.585	1.399	1.433	1.481	1.441	1.521	1.573	1.569	1.581	1.574	1.52	1.613	0.939	0.731	0.806	0.891	0.832	0.844		1020	1.507	1.4385	1.56443	0.8405			0.0382735	0.0336799	0.0333659	0.0714388
1030	1.49	1.487	1.457	1.482	1.503	1.509	1.531	1.586	1.403	1.429	1.479	1.439	1.52	1.573	1.565	1.581	1.576	1.519	1.611	0.937	0.737	0.803	0.876	0.85	0.838		1030	1.50563	1.4375	1.56357	0.840167			0.0389796	0.0315542	0.0333759	0.0675083

## Sheet: Figure 4_Cell microscopy data
Cell length	WT	rarA	ruvB	rarA ruvB		recF	recF rarA	recF ruvB	recF rarA ruvB		recO	recO rarA	recO ruvB	recO ruvB rarA
1	1.90687	2.18367	2.1279	2.30427		1.0912	4.07385	2.85321	4.95467		2.50003	2.05926	1.6894	1.63189
2	1.69147	1.65142	6.04261	1.67631		3.30941	3.1	3.17506	3.38114		2.60025	4.33723	2.20318	1.57556
3	1.91314	1.75238	3.15274	2.41592		2.94386	2.79147	4.14239	3.49841		1.77542	2.53175	2.92893	2.03473
4	1.59234	2.02164	2.88328	5.34002		2.51094	3.28042	2.82449	2.99654		2.16843	1.83472	2.64812	2.29142
5	1.78287	2.449	2.81537	8.56285		2.96808	3.92363	3.67271	2.09512		1.56093	1.94137	3.31812	1.77638
6	2.19369	1.98394	1.78336	3.58043		2.91678	3.73503	2.73086	3.54166		1.77829	1.67222	0.986489	2.22917
7	1.64957	2.61039	3.99669	3.26152		2.31902	2.44712	3.45717	3.58219		1.88776	2.19133	2.57089	1.9578
8	2.33371	2.16456	2.9787	3.48088		2.24486	2.1815	3.16668	4.162		1.8228	2.08032	2.01268	2.37885
9	1.60912	2.12143	3.58845	1.39388		2.26063	2.37012	3.13964	4.51719		2.17992	1.86176	1.76317	3.51131
10	1.61132	1.97347	2.44251	3.85644		2.5954	4.18961	3.22085	2.44837		2.4004	2.42518	2.24038	2.92642
11	2.59118	2.43694	2.71453	2.56867		2.93767	2.25699	2.96094	2.10566		2.4844	2.39385	2.37462	2.14622
12	1.53118	2.12578	2.92554	2.35342		3.75225	2.35703	4.24305	2.24868		1.50776	2.08174	2.07632	3.41833
13	2.11406	1.35625	3.24778	0.920462		3.67074	4.15574	3.58993	3.07729		2.11378	1.77697	1.96556	2.33157
14	2.30151	1.95691	3.36694	3.44244		2.39913	3.08256	3.66699	2.01022		2.61875	2.47778	2.23263	2.71476
15	1.84744	1.68463	2.70458	4.27134		2.40279	2.32786	2.17534	3.04997		2.0162	1.6649	2.97084	2.03004
16	1.58735	1.97052	2.23339	3.08781		2.2215	2.14271	3.44754	2.19416		2.48539	1.89247	2.89336	1.96844
17	1.59409	2.59488	2.65866	4.21578		2.24984	3.27658	5.17206	3.05411		2.05849	2.4309	2.01038	2.02689
18	1.57453	1.53154	2.64413	1.99806		3.92442	3.56712	2.86745	3.05382		2.96509	1.22264	2.64062	1.51938
19	2.12974	2.28249	2.42953	1.8918		2.22585	3.14858	4.1793	4.06761		1.55674	2.10805	3.64103	2.57933
20	1.9176	1.53473	2.87184	4.88228		3.86269	3.82731	3.20216	2.47171		2.68294	2.96681	1.89979	2.21807
21	1.82129	3.38229	2.08529	4.36531		2.50234	2.07639	2.14786	1.96163		1.64587	1.88348	1.0658	1.79141
22	1.74657	1.66092	2.35111	1.47549		2.84098	3.16249	3.6243	1.90967		2.6832	1.64419	2.08219	1.02192
23	2.07027	2.14583	2.56284	3.29398		2.3067	3.48589	5.15364	3.31828		2.38709	1.41594	2.44005	5.71942
24	1.75601	2.29796	2.56311	3.68446		2.24854	2.34036	3.75683	2.8915		3.30351	2.01509	1.52914	1.59878
25	1.89257	2.34389	2.28282	5.79971		2.62625	2.7566	2.94611	1.65817		2.50446	1.55802	2.7936	2.97861
26	3.00662	2.04809	1.85281	3.24372		2.59047	2.22283	4.06954	2.31722		1.80508	1.80758	2.0295	2.44076
27	2.04508	2.0807	3.4287	4.60994		2.18015	2.14802	2.76842	2.14707		1.73916	1.90022	1.99669	1.55096
28	1.93544	1.82063	2.95641	3.25751		3.45546	3.15007	3.22052	2.25982		1.76725	3.10265	1.66172	1.96303
29	1.56457	1.89907	2.99858	3.80239		2.57056	2.45766	5.9959	2.96756		2.21628	1.88372	2.03057	2.8376
30	1.4524	2.27089	1.62527	2.37962		2.84214	2.66428	2.31458	2.70146		2.23653	1.87527	2.77817	1.8527
31	1.80389	2.18132	4.10414	3.84045		2.05609	2.53168	2.56097	2.47752		2.23792	1.94962	2.51142	2.24602
32	1.99484	2.11721	2.35958	2.08119		2.13385	1.96148	4.11632	1.72293		1.57286	2.46052	1.72615	2.61976
33	2.06465	1.86614	1.9783	10.5552		4.72712	2.40264	3.27084	1.97239		1.5871	2.13813	2.26059	2.65691
34	1.77972	1.69498	3.01636	2.19162		3.32492	4.0849	3.64925	5.5952		1.61687	2.13007	1.68855	1.79553
35	1.85231	3.09901	2.53366	1.00606		2.76339	3.14427	4.38336	2.06975		3.56309	3.53038	1.75049	2.77069
36	2.28822	2.1248	3.52783	3.67623		2.26852	3.48288	4.0945	3.30601		1.74028	3.02518	1.73318	1.58805
37	1.67157	2.29797	2.44094	3.99894		1.92583	3.07269	2.19911	2.85486		1.83178	1.84945	2.78152	2.85992
38	2.08072	1.93219	2.99398	11.2534		2.24683	3.01647	2.19998	2.78473		2.083	1.83978	2.37123	2.59556
39	2.42402	2.63442	1.97505	2.38951		2.88414	3.06971	3.58632	2.79537		1.93846	1.97063	1.71218	2.48228
40	1.67696	2.54259	3.08009	2.17325		2.78543	3.07609	2.50673	2.64151		1.92372	2.45771	2.0603	1.58802
41	2.47206	3.63858	4.54421	2.65783		3.80645	2.3712	3.82078	2.4394		1.72096	1.37018	2.49772	1.75818
42	1.80668	2.10608	2.95594	2.46963		2.54258	3.79135	7.85872	5.51546		1.71433	1.421	3.31866	2.45749
43	2.14347	1.82641	2.35714	1.0509		3.69014	2.75952	2.87617	4.04324		1.78031	2.71641	2.60796	3.53154
44	2.28993	1.77891	2.51297	3.82497		3.00608	2.22452	4.17671	2.74339		2.67415	1.55348	1.91515	2.57734
45	1.66426	1.64736	3.46113	6.0193		2.59195	2.98206	3.04772	1.96047		1.53545	1.81546	1.96771	1.76402
46	2.33841	2.03595	1.67247	3.20788		2.54205	2.73456	3.47479	2.05021		1.71627	2.05907	1.92585	1.911
47	1.89497	2.31418	2.21706	4.20461		2.66217	3.29638	3.1444	3.31656		3.10455	3.00481	2.58813	2.34236
48	2.26713	1.78785	1.9825	3.431		2.67643	2.25817	3.66289	3.33705		1.48149	1.41088	2.0732	2.72319
49	2.16023	1.93936	2.53026	5.99525		2.9051	2.67602	3.10145	2.01224		1.75043	1.45416	1.86982	1.74471
50	2.24478	2.21516	1.18795	4.39205		1.49256	2.99978	1.97506	1.9998		2.18543	1.69788	2.58178	1.99403
51	1.70092	1.96232	3.01646	13.5983		1.82711	3.19524	4.18745	2.6065		2.64048	2.00914	1.80879	2.32734
52	2.56304	1.75592	1.62453	8.01615		1.00709	3.00486	3.09458	2.30053		1.82716	1.68992	2.13427	1.84724
53	1.77666	1.85259	2.34287	3.34777		1.89075	2.33565	4.80846	2.25503		1.86094	1.68706	2.74498	2.21595
54	1.6325	2.08446	5.60912	11.0499		1.29928	2.61929	3.92277	1.96408		1.418	1.67047	1.798	2.86634
55	1.84994	2.54394	3.46546	8.95691		1.54532	3.86234	3.34525	2.6292		1.85037	1.82748	1.71579	2.36433
56	1.94797	2.14868	3.57783	2.08179		1.94455	3.05884	4.79208	1.98043		1.84376	2.43806	2.0294	2.75793
57	1.6941	2.10745	4.06717	2.42077		1.49437	3.25145	5.43561	2.80674		1.59473	2.31529	2.01882	3.0595
58	1.98125	2.31164	4.29487	2.75807		1.52553	3.98753	2.52193	1.99054		1.82002	2.03663	2.54347	1.82872
59	1.87873	2.28613	3.52656	2.33397		2.74359	3.29344	4.03205	2.63375		3.55039	2.04271	0.91285	1.73913
60	1.99298	2.73246	2.40396	3.5411		2.71181	3.22193	2.95908	3.20217		1.73824	1.38754	1.28984	1.46623
61	1.84307	1.70015	3.35728	2.6364		1.34885	3.01462	10.4012	2.70263		2.66105	0.9103	2.62089	1.78937
62	2.25402	2.7492	2.48478	3.11391		0.975665	2.99943	2.73749	2.69093		1.83068	0.974194	1.5356	2.75253
63	1.95965	1.89255	3.54554	4.51632		3.20784	3.47437	3.26835	2.75865		1.81789	1.00133	0.901908	3.02054
64	1.98697	2.08686	3.05221	3.55718		2.13075	2.91138	3.05582	1.99726		2.31914	1.05857	0.965252	1.02634
65	2.58834	3.62253	3.86398	3.85627		1.78682	2.22852	4.23619	2.05202		1.72247	2.08388	1.74216	2.30717
66	2.01122	2.18176	3.30496	3.44796		2.17101	3.2389	3.03234	2.17322		2.46817	1.49967	3.29458	1.25409
67	1.83195	1.94171	2.66859	4.65716		1.03287	2.72402	3.88088	2.80396		3.56547	1.23129	1.44722	1.02307
68	2.33111	2.01921	2.35735	1.86516		2.28211	2.23094	2.5573	3.53493		1.41065	0.94173	1.56241	1.91513
69	1.44664	1.71928	3.52439	4.3769		1.67447	2.79269	4.97636	2.56787		2.09176	1.9292	1.58833	1.16795
70	1.73984	2.4712	3.07126	3.80867		2.87989	2.35108	2.36964	3.50119		1.88213	1.48747	1.8826	5.43803
71	1.45543	2.72803	2.53571	12.2117		1.28866	2.20983	2.31027	2.39969		1.93057	1.60428	2.83717	1.74916
72	1.90988	2.05319	2.43838	3.23257		3.2632	2.07657	3.2817	2.29473		3.1038	2.60014	2.78452	1.01652
73	1.94297	2.19836	2.29298	8.97999		1.81503	4.21621	2.60151	2.29962		1.81267	1.88289	3.18325	0.951371
74	2.02191	1.98114	3.43014	1.84011		1.8832	2.62872	4.49783	3.13564		2.4236	1.64052	2.41883	2.13345
75	2.19213	2.09888	3.94704	3.8093		1.93741	4.98778	2.44022	2.23838		1.93989	1.80237	2.51002	2.2921
76	1.94679	1.48364	2.93326	1.59944		2.08592	2.4401	4.73212	3.56651		1.62582	2.51477	1.70761	2.22351
77	1.84263	2.20367	2.3945	4.03983		2.43794	1.98001	2.20887	2.30291		1.91611	1.27293	1.78425	3.51872
78	1.52124	1.94993	2.34552	2.01234		3.0928	2.76271	2.20186	2.11074		1.49976	1.6011	3.33942	1.81743
79	2.2014	1.91741	2.59555	2.73623		2.0611	2.96543	2.16862	2.12118		1.90345	2.46909	1.60636	1.52759
80	2.82052	1.87947	3.9198	2.70882		3.21096	3.30321	3.46637	2.77238		1.9807	1.18118	2.0577	1.55255
81	2.27738	2.23373	2.32868	4.18305		3.3545	2.51514	1.65151	3.6671		2.81954	2.14058	1.73817	2.79729
82	1.55666	1.89395	3.25414	2.74376		2.90174	3.38018	2.34509	2.17887		1.61748	2.59972	1.92398	2.31116
83	1.75553	1.95189	4.31001	2.73784		2.1959	3.8728	2.63997	7.23869		1.74736	2.16002	1.4532	2.00435
84	2.28215	2.24623	6.5612	2.3529		3.27415	3.7281	2.95096	1.7486		1.88143	1.02024	2.00539	2.87652
85	2.86325	2.57964	3.26907	2.1932		3.67027	2.66886	0.914604	2.73257		1.78105	1.41758	2.43091	2.34302
86	1.85653	1.82441	6.11735	4.16326		2.05887	3.13877	2.26543	2.65548		1.56096	2.97477	1.32107	1.44112
87	2.05732	2.21168	2.52105	2.46473		2.11518	3.13892	2.8044	2.95919		2.04543	1.55108	2.51465	1.67909
88	2.32723	1.89266	3.60091	8.21682		3.0106	2.61424	4.05749	2.67782		2.91447	1.81206	3.1509	2.42147
89	1.46416	2.38771	2.0301	2.92245		1.9272	2.265	3.10604	2.45146		3.57782	1.50049	2.68069	2.45195
90	1.63465	0.965386	3.60934	8.23614		2.48575	2.10486	3.8337	3.12865		1.963	1.4726	2.05132	2.99011
91	1.83688	1.25369	2.43107	7.20302		2.72556	3.38276	3.0663	2.9559		2.45062	1.8471	2.2458	2.7655
92	1.91225	1.23357	2.26187	2.27718		3.81479	3.02192	7.2342	3.6606		1.59993	1.50138	2.53553	1.93383
93	1.78012	2.29027	2.52774	3.91		3.45642	2.4603	2.84184	1.8532		2.02782	1.73664	1.88916	1.78982
94	1.71147	1.19012	2.63806	3.66937		2.51316	2.37915	2.73139	2.3084		1.83937	1.4622	1.53038	2.1966
95	1.99056	2.24522	3.21395	4.35815		3.30935	2.38206	3.89008	1.96967		1.77706	1.45087	2.34119	2.51095
96	2.23527	2.4282	3.35529	2.02061		2.7781	3.67271	1.42277	2.38443		1.86607	4.55375	2.14414	1.73667
97	2.23401	2.33544	3.95941	2.52711		2.83349	2.52118	3.33591	2.5613		1.81342	2.46329	4.22609	2.94321
98	1.56195	1.90757	1.90921	2.47268		2.51163	2.76628	6.41166	2.01179		1.79345	2.9507	2.30044	2.03563
99	1.87669	2.21562	2.67532	5.13821		2.14372	2.74521	3.76856	2.75543		2.57098	2.25686	2.22171	2.14457
100	2.16347	1.63921	2.76738	3.17267		3.28943	3.16464	3.45377	2.18841		2.04667	2.46134	2.20681	2.91668
101	1.93598	1.19103	2.99727	1.79378		2.58532	3.75686	1.2349	2.14592		1.74018	2.48692	1.14571	2.01595
102	2.17594	2.54936	3.30206	2.81577		2.60748	3.89002	2.52883	2.28952		3.02825	2.31321	2.19134	2.0025
103	1.79543	2.27612	2.2746	2.79233		2.47301	2.18689	2.97428	2.08628		1.82192	1.79205	2.21944	2.90907
104	1.97596	2.19419	2.64265	3.02791		4.04788	2.45572	2.60968	1.60279		2.05789	1.50666	1.58388	1.9985
105	2.47058	1.42134	2.95615	4.30835		2.66004	1.98901	4.82567	1.93737		1.65915	1.86463	2.63252	3.09267
106	1.73793	2.48099	3.42761	5.01873		4.47516	2.66645	2.79252	2.07903		2.7544	1.65571	2.1639	1.85706
107	1.56928	2.33084	2.40028	25.2415		3.08529	5.31402	4.85721	1.90573		2.28116	2.05201	2.75224	2.49628
108	2.14366	2.39706	2.34128	1.81732		3.144	2.19775	2.33645	2.03745		1.90267	1.80116	2.597	4.47434
109	1.92597	1.68864	2.35787	2.7415		2.75563	3.11884	2.7019	2.15153		2.40211	3.02009	2.44691	2.28286
110	2.21387	1.81405	2.88975	3.48726		3.88387	2.6142	2.69222	2.3084		1.98604	2.17877	2.16087	1.67665
111	2.37562	1.60151	3.14546	2.50094		3.06114	2.69208	3.06096	4.78582		1.55947	2.43979	1.83545	2.00477
112	1.65158	1.72003	3.15034	2.88673		1.69576	2.95021	2.72975	2.1842		1.79142	2.55761	1.10968	2.19669
113	2.02508	1.95116	3.08902	3.99628		3.34368	3.54765	2.75919	2.03149		2.93042	2.32227	1.91959	1.80724
114	1.89941	2.11271	1.91434	2.3361		2.29235	2.74491	3.26472	1.90284		2.03945	1.73821	0.916135	3.55303
115	2.05943	2.50319	1.56359	1.89335		3.91292	3.09468	6.30786	2.68643		1.77854	1.19701	0.910187	2.41706
116	2.19734	2.3922	2.17914	3.02181		3.51356	3.14829	3.47053	3.23405		1.72115	2.13053	1.81676	1.85517
117	1.63286	1.63326	3.5562	1.35487		2.87986	1.75189	2.86785	2.90486		2.03156	2.73036	1.65696	1.95558
118	2.31236	1.99332	4.05545	4.56931		3.18277	2.53928	1.53587	2.7112		2.34548	1.72698	1.65447	1.78253
119	2.82095	1.90316	3.94892	2.89333		3.11587	2.63326	1.54163	2.57612		3.07797	2.43627	2.56698	1.28405
120	1.91323	2.13716	4.33002	2.79857		3.11545	3.74538	3.16801	2.24729		2.21816	2.27842	2.97621	1.57546
121	1.92343	1.85719	3.53311	7.14576		2.73102	3.76045	2.27085	2.42769		1.92858	1.25954	1.54707	3.33513
122	2.02027	2.10153	2.43701	6.425		2.75482	3.52137	2.48169	3.038		2.03055	1.31533	2.78793	1.81522
123	1.86871	1.69918	2.46183	2.7655		3.44887	2.66656	5.38858	2.60207		3.13159	2.46782	1.93894	1.89644
124	2.09991	2.06957	3.08886	6.11601		2.99475	0.97217	2.2653	1.7655		1.6718	1.70391	2.11721	1.76795
125	1.62692	1.94007	3.88006	8.11351		1.94173	3.40111	2.66888	2.621		1.86287	1.83844	2.14361	2.11479
126	2.52809	2.04858	3.29941	8.28585		2.26798	2.42436	2.71687	2.28736		1.72129	1.77895	3.17933	1.94366
127	2.06675	1.64138	2.73749	2.24241		4.09871	4.22724	1.67791	2.00857		1.73046	2.29076	2.41704	1.87563
128	2.28502	1.87494	2.35998	3.09408		2.29735	3.6587	1.75612	2.2547		1.89164	4.64109	2.31293	2.37152
129	1.79562	3.78907	3.01735	1.97764		2.17168	2.12593	1.90051	2.73899		1.72641	2.78576	2.70842	4.57948
130	1.63565	2.94011	3.54683	11.8572		2.87705	3.60564	3.21054	3.02415		1.64402	1.88493	1.82165	2.99024
131	2.21284	1.95862	3.08253	7.3557		2.75918	2.3588	2.47258	2.70458		1.96121	2.26732	2.34896	1.83688
132	1.93437	2.66403	2.56062	3.72768		2.82396	3.53737	1.79253	3.10354		2.07887	2.29959	1.35526	3.06598
133	2.471	2.1128	2.49972	1.99847		2.53503	3.21202	3.04369	4.28464		2.70277	1.87326	1.19432	1.97845
134	2.13585	2.25257	2.32512	2.88054		3.19152	3.65086	2.88598	1.62944		2.35008	1.98053	2.27775	2.41349
135	1.50886	1.99175	3.97754	3.04288		3.38762	4.9057	2.34785	4.43092		2.19119	2.14749	2.97971	1.53033
136	1.83817	2.18228	2.93847	2.36022		2.82675	2.48606	2.16189	2.60339		2.86669	1.11978	1.76753	1.34673
137	1.67327	2.76231	3.35015	2.94996		2.29951	2.743	4.11374	1.32063		1.9013	2.5573	2.10622	2.72061
138	1.71809	2.11441	2.38209	1.24029		1.87278	2.08668	2.21927	2.54598		1.82021	1.88775	2.81972	1.63324
139	1.69376	2.14989	2.38259	3.84643		1.77578	2.63131	2.44287	3.35787		1.72958	2.92519	1.5946	2.65353
140	2.94202	1.95121	4.413	3.02837		1.71934	3.1179	2.56551	3.13669		3.17824	1.9262	1.41148	2.2937
141	1.71735	2.68438	2.57034	4.33228		1.50308	2.5735	3.48379	2.95271		2.59192	1.37616	1.97591	2.55679
142	1.81755	2.00216	3.92099	3.27595		3.77245	1.87338	2.83675	4.13324		1.89232	2.8315	1.21252	1.88969
143	1.75987	1.68068	2.65742	5.01873		3.20291	2.7465	8.85888	3.86133		2.8985	1.6803	2.06553	2.36171
144	1.92917	2.55056	2.34624	2.5383		2.96104	2.59643	5.62922	5.02509		1.97728	2.486	2.14952	1.27314
145	2.42591	1.38099	4.2778	3.43946		2.95785	2.51139	3.4077	4.38879		1.90294	1.0166	2.14886	2.03485
146	1.97854	2.12048	6.60098	3.35851		2.50516	2.71555	2.40232	2.99341		1.94464	1.78672	1.81203	2.15115
147	1.62567	2.31568	3.34287	4.03972		2.24303	2.92238	2.63959	1.08912		1.85967	2.41557	4.19124	2.39143
148	1.66304	2.09033	4.63553	6.37135		3.02645	1.1268	3.0122	2.96895		2.47	1.34038	1.82791	2.12232
149	2.59999	1.91375	6.16348	2.98228		3.298	3.50705	3.25932	4.92488		1.16109	1.14261	3.04925	1.81738
150	1.75456	3.32744	3.63745	6.20294		2.64716	4.72906	2.48522	2.56989		2.0859	2.0845	1.43616	2.25157
151	1.79267	2.01176	2.90697	5.90731		2.45147	1.17087	2.82566	3.02784		2.09423	1.42145	1.39758	2.1061
152	2.44215	1.89948	2.48638	10.1372		3.04556	3.0328	3.87277	4.44902		1.47784	2.30778	2.29557	1.78567
153	1.78837	2.03892	3.59567	3.35131		3.44187	2.37059	2.3851	2.81299		2.39221	1.70594	2.56564	2.24552
154	2.40206	2.39707	2.01248	4.21439		3.18224	3.13608	1.64401	3.56752		1.32385	1.49199	2.74454	1.58187
155	2.36638	2.2265	3.62127	3.20013		4.28697	2.83386	1.9458	3.7915		2.55103	2.72293	1.74409	1.83483
156	1.39471	2.41243	2.48933	2.99386		4.30654	2.62984	2.9467	1.72322		2.24546	1.79383	2.70884	1.65985
157	1.81474	2.07495	2.30129	3.03018		2.98056	2.63091	1.42772	3.42752		0.936093	2.06705	2.08413	2.77499
158	1.7414	3.4394	2.37811	4.42874		4.48662	3.81105	2.16199	2.94898		1.85038	1.97764	1.55304	1.53905
159	1.85337	1.30012	2.56367	4.59629		3.37222	5.17683	4.82299	2.87037		1.87596	1.66538	2.89129	2.48217
160	2.18545	2.37811	2.64403	4.19738		3.7358	4.40402	2.44352	3.98147		0.985428	1.38336	4.11378	1.73143
161	1.60755	2.08563	4.74191	4.01329		2.09009	3.05781	2.91671	2.99293		1.32483	1.65328	1.44635	2.15517
162	1.94603	2.2489	7.65458	4.44297		3.49408	2.76871	3.56519	2.58377		2.15682	1.45018	1.91837	2.62523
163	3.26747	1.76715	5.92789	2.81568		1.43899	3.96385	2.05387	3.50659		1.36837	1.1154	1.86582	2.28549
164	2.34866	2.28695	3.37352	1.24414		3.00257	2.36833	1.91637	2.13999		2.52937	2.2627	2.02127	1.71275
165	1.88943	2.30236	3.88922	0.978839		2.59762	2.3353	3.29871	2.73152		2.91852	0.955366	3.08465	2.04842
166	2.51915	1.9972	1.83287	3.37562		2.36094	3.21141	1.90161	2.71748		1.72624	1.8963	1.40859	1.17155
167	1.83781	1.90864	2.57832	3.02391		3.36685	3.99804	3.44405	2.88421		1.73938	2.33456	2.51332	2.00654
168	1.6997	1.85212	2.76722	1.88092		2.99752	2.93608	4.10908	8.08618		0.957792	1.74304	1.58921	1.75277
169	1.94707	2.17074	2.53055	2.24743		2.51101	2.82753	4.32117	2.76763		1.794	2.13319	1.76849	2.80993
170	1.74541	2.03961	2.94007	6.96077		2.5387	2.42732	2.61542	3.06357		1.98774	1.89934	1.42483	4.30313
171	2.09859	1.92411	2.26788	6.78796		2.63247	2.34839	3.16529	2.79756		0.909796	2.55919	1.52333	1.12031
172	2.01871	1.76936	3.14191	4.80449		2.13972	2.31185	2.59555	3.22135		2.89399	1.31194	1.38709	1.06792
173	1.2799	1.67479	2.45808	2.50253		2.85567	2.60496	2.9312	3.79501		2.89961	1.62766	1.57132	1.027
174	1.72426	2.16035	3.11859	2.85517		3.00616	2.88442	5.72607	2.53885		1.90233	1.97176	1.0192	2.14678
175	1.83225	1.89203	2.1066	1.23209		2.62377	4.50781	4.24067	2.93198		2.63091	1.85653	1.2569	1.31814
176	1.39168	3.10346	2.8965	0.927633		4.39845	3.60427	2.65958	2.70308		2.87204	1.80522	1.86166	1.66046
177	1.35691	2.4468	2.66314	3.61077		3.01796	2.60914	3.49886	2.93051		1.93266	1.70585	1.56379	1.842
178	2.13898	2.1471	2.36604	5.66983		3.75386	2.39535	4.72207	3.95998		2.62729	1.56555	1.93138	1.44838
179	1.69066	1.60277	2.51324	0.907661		3.49212	2.8	2.25192	3.54555		3.05944	3.24227	1.8768	2.56176
180	2.05328	1.94311	6.003	3.09764		2.03317	2.37298	2.88743	3.1167		3.09753	2.45222	3.4016	2.61865
181	2.53117	2.14419	3.15918	6.90175		2.53774	2.4825	2.4621	3.65748		1.66342	2.17973	2.64918	2.27044
182	1.81224	2.01263	3.57859	1.69711		2.89889	3.47429	3.06855	3.48068		2.28414	1.79651	2.06204	2.70001
183	1.90025	2.00415	3.13406	4.24286		2.10412	2.92097	3.28201	3.50327		1.84568	1.81483	2.70552	1.84356
184	1.77593	2.43311	2.91573	2.83086		2.29622	3.47237	7.3676	3.40973		1.73389	1.56764	1.75663	1.61217
185	1.85882	1.73733	4.95972	2.30684		2.84622	3.43075	2.3529	3.63681		1.67233	2.0216	3.01941	1.80099
186	1.7279	1.4617	3.73405	3.25764		2.60451	4.7786	3.28436	2.19329		1.58057	1.88717	2.72047	1.8853
187	2.43548	2.3932	5.13572	4.5714		2.09038	3.38325	2.21426	4.40038		1.68752	1.79447	2.80986	3.97844
188	2.23344	1.59975	2.45767	1.97987		2.02704	3.60536	4.17718	2.34923		2.62631	2.32888	2.62594	2.8889
189	2.36525	2.35616	1.85268	3.63339		2.64362	2.93689	2.92275	2.67595		2.0297	1.74341	1.56532	1.08786
190	1.03564	2.29248	5.16245	2.91425		3.15795	4.05251	3.25358	3.48381		2.52996	1.80134	2.80264	3.15253
191	2.32356	2.48025	2.11599	1.82151		3.15634	2.88921	2.13674	4.16143		2.02544	1.71688	1.52649	2.08786
192	1.29901	1.97012	2.32644	2.88717		2.34302	3.59105	2.03127	3.60193		1.88903	2.14217	2.21764	1.81499
193	1.61102	2.10791	3.02111	2.45418		2.30591	2.81448	2.57285	3.3512		1.97045	2.52003	1.05082	3.11848
194	1.55642	1.75548	3.64742	13.7988		2.06989	2.44906	3.18235	6.41706		2.01212	2.71495	1.7391	3.29379
195	2.21046	2.30173	3.59855	2.49155		2.6863	2.92674	3.43383	2.8227		1.94066	1.63648	4.18879	1.98765
196	1.95901	1.76154	3.96737	2.52184		3.91106	3.09562	2.13546	3.3896		2.63675	1.33884	1.8502	4.00112
197	1.65322	1.99451	3.06868	2.0427		2.02558	2.98147	2.99934	3.27608		2.43464	2.92754	1.48683	1.61158
198	1.80874	1.299	3.39221	4.04544		2.90609	2.93849	2.26885	4.17903		1.78971	1.55522	2.02783	2.65995
199	2.04603	1.81334	4.01089	0.946823		2.02067	3.34623	1.91058	5.91897		2.67363	1.20385	2.69836	2.41375
200	2.0953	1.94489	2.86834	2.8306		2.28518	2.66138	2.38923	6.85277		1.6746	2.2935	1.46427	2.06504
201	2.58093	2.16715	2.79765	2.5903		4.00881	3.2621	2.33177	3.26109		2.03763	2.29181	1.00455	1.78744
202	1.73747	1.59548	2.69826	2.97525		3.19292	2.40032	2.50597	2.53537		2.28016	1.26377	1.77088	1.75862
203	1.89696	1.68566	3.89653	6.5548		3.16277	2.97083	4.02376	4.19539		1.89952	3.01705	2.76548	1.55359
204	2.20749	2.34482	3.08097	1.4819		3.81281	3.62838	2.64882	5.71841		2.03469	2.19008	3.06862	1.77951
205	1.36268	2.24265	3.09039	2.92926		3.27184	1.92223	2.03968	3.10751		2.80031	1.4979	5.2961	2.02796
206	1.67557	2.1467	2.30775	2.55769		3.87735	4.03004	3.40945	3.6822		2.70605	1.68893	2.46755	2.1816
207	2.44781	1.67522	2.39472	3.13688		2.15474	2.94248	3.23481	4.1686		2.34556	1.54359	2.14149	3.09929
208	1.92927	1.86879	2.51642	3.50727		2.94228	4.55388	3.12825	3.48515		1.91074	1.19459	1.09102	2.09832
209	2.05131	2.04068	1.70446	2.10089		3.38525	1.99646	2.26454	2.89446		2.37699	1.83741	1.09974	1.24087
210	2.16896	1.32044	2.42605	2.90893		1.87664	2.85215	1.73072	1.53797		1.60431	1.52415	1.85855	1.31043
211	1.69292	1.90369	1.12918	1.19655		2.63264	3.7751	2.63619	3.96185		1.91699	1.12791	1.95923	2.50868
212	2.30552	1.38858	2.83017	3.60373		2.30406	0.994984	2.39481	4.85152		1.83365	1.4774	1.32909	2.13751
213	2.36102	2.0968	3.0064	6.14098		2.53299	1.74528	3.73383	2.51487		2.27112	1.73921	1.22103	1.79912
214	1.60287	1.34442	4.22222	3.26033		2.1482	1.93526	3.31391	2.65924		1.56029	1.78772	1.56225	1.75504
215	1.82723	1.91895	1.88392	9.16901		3.10499	4.00261	3.28626	2.62381		2.53957	1.40753	1.19832	2.43141
216	2.13967	2.10592	1.9515	4.24556		2.6702	2.51302	2.50928	4.31585		1.82695	1.32119	2.50268	1.70817
217	1.49127	2.43976	1.76213	2.44391		2.06784	3.40584	2.57792	3.48514		1.69807	1.91671	2.12046	3.7103
218	1.42376	3.05484	2.06499	2.95826		1.94527	3.87637	2.29517	3.30615		1.94447	1.78177	1.91868	1.88695
219	2.18413	0.983935	2.04049	3.76274		2.11603	2.98337	4.97712	2.64754		1.72485	1.74674	1.94645	2.3366
220	1.48776	1.1826	1.7753	3.10152		3.48563	2.7806	3.40189	3.93604		1.6206	1.11257	2.15962	2.11857
221	1.55546	1.92223	2.40415	3.124		3.17118	3.52564	1.90027	3.53945		1.68074	2.44847	3.97485	1.82959
222	2.32914	2.23921	0.991191	5.00925		2.38445	3.58497	2.05281	4.03987		2.83654	2.3482	1.91719	2.82008
223	1.70505	2.82628	2.04468	1.96792		2.05304	3.12652	4.56286	5.47548		2.65169	1.84766	2.16207	2.32878
224	1.71726	1.65646	2.33128	3.89492		2.49161	3.50353	2.00671	2.85722		1.69697	1.84535	2.28467	2.32487
225	1.59901	2.1045	2.11917	2.1602		3.87918	2.51238	2.23269	3.54948		1.65066	1.92602	2.22118	2.65384
226	1.70926	1.82622	2.49439	11.4492		2.8142	1.98644	2.57546	3.04829		2.17268	1.85143	2.07207	2.29949
227	2.26436	3.70412	2.00306	4.57189		2.26032	2.28792	4.01803	3.0882		1.6845	1.56022	1.7614	2.18784
228	1.70298	2.10202	2.01295	2.97775		2.92133	3.13216	2.10779	2.94594		2.6527	2.45308	2.61524	2.21175
229	2.90602	2.44321	2.01007	2.21706		2.67046	2.32565	3.35948	3.65526		2.13225	3.56012	1.73084	2.13081
230	1.84767	1.79653	2.07113	2.2778		3.12975	3.27717	4.08645	2.84702		2.76836	1.49786	1.66305	1.59128
231	1.92569	2.0486	1.63163	1.67759		3.31799	5.24875	3.03513	1.98043		3.46516	1.28466	2.00046	2.10522
232	1.83065	2.8319	2.84284	3.63029		2.72034	3.50832	2.42412	2.79721		2.82818	1.63576	2.2828	1.66502
233	1.76803	2.37455	2.75143	1.77046		3.75906	2.47895	4.1612	2.27722		2.8768	1.90938	2.92517	2.12673
234	1.80617	1.75345	1.31813	0.965788		3.40379	1.85397	2.26511	2.70776		1.58309	2.23971	2.82133	2.21537
235	2.22623	1.10946	1.90613	0.972326		1.34067	2.54609	2.83869	2.64778		3.50938	2.06159	4.16217	2.33717
236	1.82589	2.85008	4.31039	1.25705		2.15314	2.23778	2.03987	2.79759		1.94737	1.39151	1.77701	1.58361
237	1.62199	1.82766	1.75753	5.92779		4.90951	4.27016	2.81208	1.88046		2.10141	2.67282	2.06822	1.97883
238	1.8332	1.67958	1.47462	2.54686		3.66712	3.00522	3.70024	3.13101		2.34218	3.39859	1.80256	3.9467
239	1.6466	2.39518	2.35682	4.04787		2.31479	3.33743	2.67553	2.49145		1.97472	1.66594	1.40008	1.79339
240	1.66598	1.94414	2.93048	3.79255		3.84014	2.52613	1.87079	3.10039		1.86225	1.42665	3.52152	1.39538
241	2.11212	1.93761	2.91556	2.96711		3.42125	3.46289	1.83438	1.45718		2.06659	2.1692	2.16504	1.63897
242	2.41972	2.31372	1.48781	1.24904		3.77996	2.66655	1.31855	2.23527		1.82984	2.00685	1.89147	2.39282
243	1.98658	2.09732	1.77337	2.75269		2.9235	2.35726	2.93601	2.36704		2.22283	1.46251	2.37278	1.68721
244	1.38978	1.84667	1.94284	3.31918		3.2402	3.35519	3.27789	2.82433		2.15575	1.74748	2.691	2.48912
245	1.65357	1.99033	1.25881	3.94851		3.61075	3.47704	4.21308	2.82365		2.30518	3.2215	1.29033	2.24238
246	2.85469	2.11883	3.81496	2.05782		3.99292	4.66418	1.39215	2.61886		2.02909	0.988257	2.14869	1.40036
247	2.25256	2.03345	2.45716	3.83595		4.89237	3.17609	4.445	1.90328		2.22933	1.19742	2.87941	2.5908
248	1.79409	2.07942	2.23468	2.81321		2.85089	2.69935	1.80492	3.2262		1.64372	1.72399	2.18979	2.62442
249	2.39463	1.65682	2.55211	3.00458		2.20999	3.24387	2.22673	2.58114		1.83351	2.98432	2.66665	2.03223
250	1.70677	2.22551	2.66937	3.01265		2.71207	1.94757	5.13156	2.09071		1.26526	1.7835	1.4694	2.61116
251	1.66532	2.05213	1.75762	1.76651		3.53899	3.79636	2.77263	2.94753		2.87342	1.59006	2.59447	2.42442
252	2.13045	2.00997	9.46828	3.67064		4.22273	4.07994	2.10128	2.0298		2.52674	1.87119	2.23153	2.57899
253	2.04898	1.73606	5.9686	3.37242		4.07498	2.69112	1.84655	3.20058		2.13927	1.25391	1.85372	1.85172
254	1.63983	3.45407	1.9713	2.45389		4.09102	2.92193	4.32494	3.33596		1.78921	1.94361	1.72621	1.98621
255	1.69564	2.05516	2.61796	2.05953		3.07612	3.28636	1.97761	2.68613		1.65295	0.96807	2.73351	1.85067
256	2.83969	1.55411	2.63124	5.13056		2.18017	6.21045	2.694	4.69893		1.94943	1.29902	2.68224	1.72903
257	2.01387	1.70917	2.72552	2.99452		2.41107	3.85041	1.34225	6.52203		1.70513	1.26181	1.75311	2.05416
258	1.68116	1.86224	1.82503	3.41448		1.93405	2.57031	2.4646	3.58019		1.96582	1.24542	1.51764	1.94183
259	1.64672	2.77379	3.71741	2.30725		4.01198	2.19688	2.14278	2.78203		3.0601	0.91017	1.9866	1.28484
260	1.76306	2.43703	3.53854	2.65518		3.76466	2.04436	2.40123	4.70603		1.92014	1.83745	2.97099	0.950703
261	2.92288	2.25034	3.14501	5.75854		3.7122	2.79678	1.80757	4.29748		2.1056	1.02023	3.44436	0.90262
262	2.16539	1.9523	2.35991	3.80726		3.55562	3.17654	3.40217	3.4364		2.90974	1.51678	2.33856	1.61562
263	1.91118	2.01607	3.27243	4.33806		1.98142	2.3897	1.84259	2.32485		1.74463	1.96295	1.91467	1.80966
264	2.47131	1.61407	1.92349	2.95995		1.13619	2.25023	2.68155	2.76055		2.07457	1.97262	1.98009	0.966465
265	2.05959	2.10148	2.26796	2.72393		1.58702	3.91627	1.72929	3.08352		1.82557	2.28418	2.91914	1.46282
266	2.13421	1.96743	3.2997	3.38967		3.01397	2.38789	2.00134	2.13858		2.44588	2.25547	1.87044	1.83092
267	2.45028	2.44944	5.98177	3.95952		3.83727	2.83816	2.56473	2.42894		2.17433	1.70371	2.12557	2.35576
268	1.88287	1.95066	1.58668	1.94135		2.96413	3.47356	1.34153	2.1457		1.99103	3.15629	1.90017	2.12252
269	1.43331	1.66195	4.06955	4.05395		2.8135	2.92626	1.22087	2.71175		2.05377	2.40842	2.16567	2.51721
270	2.32506	1.80183	2.41033	1.71185		3.11832	2.98822	2.06678	4.728		1.85245	1.37744	1.73564	1.7564
271	1.79913	2.58743	2.27588	1.30103		2.65859	2.48869	2.14956	4.76111		2.29022	1.67535	1.50316	2.73185
272	1.72079	2.55428	8.13398	4.30426		2.13667	4.54867	1.97372	2.44972		1.90632	1.52287	2.57774	2.14024
273	1.69215	1.5546	1.84217	2.84791		2.65866	2.99742	1.33793	3.84683		1.67825	2.77666	2.63153	1.77772
274	3.02747	1.68294	1.74828	3.61381		4.43315	4.30883	1.38346	2.13119		2.09813	2.21056	2.65102	2.41658
275	1.91039	2.18029	2.36175	1.83958		3.30584	2.91954	3.33241	2.43637		2.00941	1.65955	3.35845	1.97403
276	1.84784	1.79441	2.23624	2.35847		2.89255	2.25561	2.27088	2.79063		1.96277	1.64776	3.04088	2.07994
277	1.89451	2.26206	1.97935	2.21431		3.51777	3.03423	2.96155	2.65658		1.76119	1.44308	1.71911	3.0009
278	2.07089	1.4705	2.85828	3.79418		3.50491	3.08307	4.0129	2.68649		1.41581	2.25938	1.94482	2.27145
279	1.62207	1.96626	4.39746	2.35948		2.79404	3.00087	1.79285	2.45317		1.50762	1.56457	2.87038	2.44816
280	1.84697	1.84669	1.64131	2.34233		2.2815	2.76647	2.64418	2.43757		2.01526	1.42477	1.87193	1.66387
281	1.88661	2.0178	3.7431	1.70131		2.79173	3.69594	1.61818	3.0007		3.37388	3.37579	1.29392	1.83734
282	1.67042	1.75552	0.919402	3.67764		3.77633	3.53759	1.99758	2.09513		1.88785	2.60496	1.97687	2.32265
283	2.65737	1.6253	2.24045	3.68842		3.29842	3.57353	2.83517	3.76385		2.59264	3.72	1.99958	2.90211
284	2.51896	1.95802	2.19406	3.12701		3.43317	3.32501	2.54773	2.00006		2.59287	1.79693	1.42638	2.08976
285	2.15392	2.76408	3.18484	2.47243		2.69353	3.43611	1.7243	2.70891		2.60526	3.17285	2.46827	2.34259
286	1.9589	2.05697	8.44274	4.01148		2.29694	2.47656	1.86549	2.10433		2.45248	1.49038	1.68742	1.7238
287	2.65393	2.69449	1.90982	3.97908		2.17485	2.30636	2.21683	2.25747		1.8042	1.63569	2.9712	2.11244
288	1.77663	2.2198	2.71098	2.25401		2.5937	3.53293	2.19705	2.10562		2.46663	2.30214	1.92846	1.26863
289	1.88027	2.24865	4.22809	2.78349		2.67683	3.19905	1.72111	2.04332		1.85174	1.5575	1.5054	1.91598
290	1.86277	2.54053	1.90108	1.62242		3.4021	3.04269	2.09294	2.48878		2.19826	1.27376	2.52966	1.69534
291	2.10128	2.47751	2.83079	5.10036		1.85145	2.69384	1.82124	2.48837		1.73454	1.74763	1.77066	1.4993
292	2.11757	1.66023	3.0221	5.20256		2.86167	3.17154	2.44059	2.84079		1.90048	1.84698	1.5317	2.05051
293	2.41278	4.07616	2.46461	1.63921		2.15339	3.88361	1.81648	3.02253		2.81157	1.88692	2.29394	1.49757
294	1.50252	2.42067	3.30738	4.47945		2.03876	3.45784	2.64787	3.09641		2.31253	2.72531	1.91786	3.6815
295	1.72663	2.00829	2.54605	3.65325		1.98187	3.01252	2.08568	2.53035		1.84624	3.24627	1.79947	1.55661
296	2.60932	2.49173	3.16996	5.04032		2.18789	2.53602	3.10175	2.44599		1.77074	1.57376	1.01096	1.10933
297	2.28221	2.49227	2.03079	3.1331		2.67456	2.28066	1.79455	2.82268		2.63465	2.00642	1.06447	1.91691
298	1.86454	2.07875	2.00677	2.44281		3.17739	3.24365	1.94599	2.02403		2.29057	1.7759	2.63496	1.49532
299	1.87397	2.09817	2.99569	10.1711		1.93406	3.8176	2.01024	2.86249		3.06853	3.22442	1.48677	1.76731
300	2.47833	1.68968	2.21421	4.08815		3.11985	2.45901	2.5573	2.85648		1.52428	2.17265	1.95752	3.06
301	2.24879	2.05507	2.23726	6.14992		2.3254	4.09398	1.84581	4.13441		2.14708	1.54215	2.31769	2.40122
302	1.33647	2.00189	2.71864	4.38226		3.76513	1.94432	1.51514	3.15113		2.61617	3.6027	2.01634	2.9111
303	1.51874	3.09956	3.91058	1.18754		3.91707	2.23897	1.74009	3.27028		1.85661	2.64941	2.62377	2.14627
304	2.19266	1.75287	1.99727	1.7983		3.2245	3.08193	1.32986	2.85882		1.61576	1.80093	2.28053	2.19956
305	2.32324	2.26531	2.31562	5.04641		2.04255	2.66552	3.5058	3.0072		1.46639	2.07279	1.04172	2.26884
306	2.4019	2.33703	2.01432	3.2508		3.28461	3.34604	1.8369	2.76916		1.29302	1.82658	0.975338	2.39494
307	1.81011	1.80706	2.42011	1.87354		3.00173	2.48389	1.6525	1.88662		1.62137	1.99187	1.39507	2.04608
308	1.8192	2.25079	2.41124	3.26807		2.79624	2.66197	3.0953	1.99098		2.5345	2.2462	2.10471	1.84381
309	1.79178	2.43344	3.95058	3.83003		2.65637	2.98858	3.04727	1.90563		1.65055	1.58749	2.24824	1.94672
310	1.62348	1.52518	3.47325	4.92312		2.46491	2.57512	2.25599	2.50211		1.44354	2.87831	0.964731	1.76374
311	2.3223	2.14573	2.88556	4.14972		3.21341	3.06772	3.67345	2.1923		2.52655	1.67646	1.62113	2.12318
312	1.8188	1.65194	2.92742	4.61174		3.31743	4.57245	1.99101	2.55656		1.57434	1.78465	2.13353	2.25399
313	2.03363	1.90664	2.69694	5.81256		3.00454	3.23459	2.88539	3.53446		2.26877	1.72889	2.87002	1.7606
314	1.6352	2.55398	2.25935	2.6673		2.26125	3.48811	2.66911	1.96904		2.14467	1.87688	1.80177	1.92504
315	3.04198	1.60958	2.12536	1.56433		3.78415	2.75616	2.19071	2.52457		1.38307	2.1099	1.96509	1.1582
316	1.93121	1.90776	2.16819	5.28368		2.72382	4.42896	2.07573	3.12292		1.44392	1.26673	2.41491	3.3899
317	2.48621	2.55446	1.9512	3.07212		3.22992	3.64796	1.80687	2.97844		1.25168	1.44491	1.31876	1.78407
318	1.91966	2.71431	2.09467	2.51742		2.43311	2.7401	1.66925	2.66225		1.88054	1.58137	1.87857	2.15809
319	1.48635	2.04054	2.51755	3.57199		3.02473	2.45991	2.90331	2.63488		1.5258	1.9494	2.08806	4.07758
320	2.07502	2.23792		1.51493		2.78989	2.55154	2.04085	2.71645		1.70124	1.59558	3.2705	5.36713
321	1.71949	2.71787		2.34776		2.11606	1.88319	2.33994	2.32294		2.26443	1.72686	1.67239	2.02223
322	1.99989	1.93886		1.51198		2.66527	2.16472	2.75593	2.14416		1.77464	1.82381	1.65575	2.2351
323	1.74628	2.68452		9.66662		3.68895	2.16649	3.6977	1.97472		2.57173	1.8263	1.53002	1.60902
324	2.96633	1.83442		5.20795		3.66071	4.69199	2.93336	3.07542		1.54729	2.32802	1.77182	6.56126
325	2.71779	2.37303		2.54595		3.23771	3.16528	2.35463	2.05127		2.61548	1.98508	3.34399	1.70531
326	2.61393	1.81724		2.40617		2.63275	2.73579	2.14736	3.37384		1.90224	2.30507	1.84306	2.5008
327	1.80778	1.96664		5.06611		3.78321	6.12633	2.29757	3.5743		1.45123	3.16885	2.22853	1.65422
328	1.86741	1.52179		10.2368		2.87303	2.62029	1.96503	3.86037		1.80644	2.55007	3.17868	1.82344
329	2.59308	2.48703		3.54618		2.97138	4.63284	4.94486	2.55628		1.93371	1.16774	2.12255	3.88344
330	1.99178	2.6175		3.09052		3.31691	3.5635	1.57619	2.12273		1.81953	1.89746	1.297	1.87672
331	2.4818	1.81948		2.019		3.01439	2.77626	2.03673	4.03968		1.81897	1.65395	1.60988	2.34807
332	1.71411	1.64608		3.66426		2.06544	3.27416	2.43114	2.02177		1.56211	2.17345	1.40386	1.476
333	1.56397	1.50187		2.51897		2.43139	3.76805	6.50499	3.73486		2.20334	1.64451	2.07606	2.62093
334	2.11607	2.01742		2.8358		4.03481	2.47592	2.19961	2.7184		1.56149	1.96512	2.42136	2.17373
335	2.42326	2.1657		2.27062		3.83821	4.56845	2.38317	2.6532		1.8653	1.38534	1.51004	1.76434
336	1.95916	1.61184		6.29963		1.72204	2.75031	1.78947	3.00948		2.12638	1.10734	1.92559	2.0966
337	2.44134	1.95542		4.22764		3.47391	2.59432	4.30876	2.87523		2.18487	2.16089	1.57779	3.20719
338	2.62502	2.23667		3.73412		2.50168	2.17407	2.12189	3.06259		1.80547	2.82418	2.10617	3.08291
339	2.44975	1.28808		3.22584		3.7694	2.69644	4.79717	3.74847		2.78095	0.971139	2.3999	1.6509
340	1.96949	2.25864		3.48291		4.55665	2.1678	2.36886	2.41598		2.89424	1.61931	2.56905	1.86295
341	1.47254	2.33493		2.83935		2.30052	2.78694	2.98893	2.70277		2.01912	1.64562	2.54101	1.98439
342	1.46678	1.40657		2.23377		3.01741	3.23426	2.01814	3.22562		2.1696	1.49531	2.12444	2.15111
343	1.78957	2.09154		2.57438		2.32944	3.4863	2.2055	2.40553		2.78384	3.69356	1.956	1.90241
344	1.91785	1.6354		3.25756		1.42249	3.31901	2.43855	3.30648		0.99341	1.15103	3.2033	1.85777
345	1.83574	1.96766		2.91903		3.41222	2.31461	3.54661	3.35678		1.63489	2.2531	2.36034	2.24096
346	2.36479	1.86918		2.16295		3.17004	2.08442	1.46483	3.35705		2.72871	1.36915	2.51392	2.46801
347	1.46139	1.27096		1.34333		3.59639	2.20538	2.22468	2.01748		2.74686	1.65283	2.37152	2.10687
348	2.27918	1.74152		3.53816		2.64037	2.68566	2.1213	2.25027		2.34108	1.05866	2.36273	2.14237
349	1.98342	1.75839		3.11291		3.02532	3.13005	1.91316	2.60731		2.10592	2.03069	2.64953	2.68482
350	1.39084	1.51494		3.10513		3.54162	2.07835	1.66999	2.94507		2.20009	2.64323	1.95059	2.21899
351	2.71443	2.93608		2.95777		3.20171	3.54226	2.32816	2.65435		2.87621	2.16553	1.62491	2.52587
352	1.66939	2.04668		5.3624		3.04577	2.12984	2.97681	2.91578		1.69078	1.97583	2.29364	2.54331
353	1.79183	1.786		3.37686		2.20597	2.80034	1.93382	3.17319		2.88875	1.30342	2.37801	1.89621
354	1.74711	1.87891		4.85724		2.5171	3.33212	2.17599	2.79452		1.95897	2.28996	1.61531	3.00715
355	2.04191	1.99927		1.973		2.26832	1.0781	2.53511	3.72291		2.71525	1.63165	1.79495	1.48741
356	2.29898	3.12665		3.09784		3.6788	1.92292	1.72877	2.603		1.60873	2.92557	2.65277	2.03937
357	1.93634	2.86938		2.34526		5.71901	2.4239	3.1098	2.58491		1.94502	2.56723	2.4616	3.14743
358	2.27161	2.00557		8.90629		3.44447	3.68027	2.86804	2.73656		1.76596	2.16111	1.71353	2.68322
359	2.02597	1.58797		5.6888		2.72843	1.5637	2.28396	3.39463		1.72688	2.22706	2.20068	1.2036
360	1.6437	1.94975		6.86967		2.04992	4.59853	2.88542	3.35265		2.68137	2.19095	1.89291	2.11268
361	1.73255	1.8877		2.28363		2.51608	3.27884	7.85247	2.32609		1.63368	2.06377	1.76162	2.03475
362	2.03863	2.71442		1.98623		3.5722	2.42274	2.12308	6.01815		2.19846	2.19963	1.82744	2.09841
363	1.74815	2.05288		2.46105		3.37727	3.46433	3.51715	3.826		2.13399	2.06061	3.13876	1.4822
364	2.48807	1.98489		2.21239		1.84997	3.31629	2.40999	2.63536		2.65724	1.38134	2.67288	1.75339
365	1.63193	2.5943		2.47534		2.93646	1.3959	1.00679	2.34413		2.02844	1.88997	2.71976	2.68405
366	1.68865	2.65674		3.91179		1.77349	1.51084	1.78612	2.04273		2.23083	2.76402	1.87753	2.14781
367	1.58088	2.1378		4.7272		2.51319	1.09606	2.36327	2.61047		2.35739	1.72154	2.32763	2.60337
368	2.37862	1.82241		2.48822		3.05522	2.84636	1.46591	4.78938		2.47771	1.50735	2.32844	1.7092
369	1.923	2.31812		6.91012		3.57654	2.1651	2.0132	2.30331		4.10764	1.83609	1.53017	1.844
370	2.90654	1.83612		3.36229		3.18958	1.68013	3.25409	1.37798		1.7935	2.15652	2.26412	2.86862
371	1.57134	1.96076		1.95667		2.51965	1.3789	1.25321	2.35873		1.81987	2.41576	2.29974	1.97421
372	1.40164	1.74064		3.11794		3.19873	3.32122	2.1561	3.14271		1.66788	2.45549	2.45511	1.90532
373	1.55581	1.74828		4.94362		2.17506	1.24028	2.70896	3.42662		1.99735	3.0259	2.31786	2.43909
374	2.42715	1.95658		2.75898		3.41814	2.20319	2.01972	2.98412		1.95327	0.939519	2.67199	1.93464
375	2.033	1.74939		1.7671		2.36545	2.68903	2.2767	2.13411		2.68047	2.902	1.90838	1.72386
376	2.54221	2.11423		2.49322		3.59352	1.97878	1.68006	3.07342		1.59496	1.95517	2.36648	1.97726
377	1.88679	2.73149		3.92974		3.68648	1.8605	2.45849	2.35366		1.75445	1.96387	1.80663	1.69483
378	1.76418	2.30668		4.40427		3.78089	2.28396	2.07849	2.79307		1.77773	1.16356	3.6783	1.90606
379	1.70266	2.00311		3.22099		2.93564	1.53837	2.04387	2.84238		2.93968	1.72257	3.40564	2.49938
380	1.9235	1.94546		3.05836		2.67982	2.19883	2.97675	2.30206		2.23275	1.8978	1.91719	2.4639
381	2.45854	3.80037		2.26875		2.81763	3.19283	3.37217	3.4422		1.93943	2.17493	1.89691	3.5646
382	1.7164	1.86169		3.15565		2.48048	3.30263	2.51353	2.1489		2.23252	1.58059	2.94202	1.86082
383	1.63982	2.02412		2.60001		2.52351	4.33671	1.35277	3.01609		2.5783	2.1558	1.89392	1.70935
384	1.79488	2.0807		4.35434		2.50103	2.58697	1.75073	2.68608		2.05559	2.46986	1.56401	1.95888
385	2.76506	2.89318		3.09295		3.59286	4.03763	2.35296	2.23594		1.99849	1.71485	1.0341	3.32403
386	2.02188	2.17515		6.57037		3.26477	2.5977	3.03105	2.33652		1.59082	2.08004	1.85683	1.46257
387	2.12697	3.71555		4.37887		3.07577	7.66748	3.04257	2.54192		1.96963	2.17209	1.8129	2.25055
388	2.11031	2.23937		2.07619		2.17467	3.12197	3.14325	3.82414		1.64905	1.87593	1.12323	1.5452
389	2.25408	1.53833		2.25492		2.81473	3.76026	1.46645	1.87714		2.70657	1.17561	3.54412	2.49131
390	1.95726	2.12948		5.4344		5.30359	2.60887	2.15226	2.10273		1.53055	1.31601	2.07155	1.54817
391	1.55557	2.31863		2.75789		2.85448	2.74994	2.79124	2.34763		1.62491	1.04346	1.39718	2.35456
392	2.02326	2.26938		0.959403		4.03772	2.52861	2.42963	3.14737		1.78044	1.59037	1.83729	2.01301
393	2.59473	1.98022		2.22437		3.67291	2.26951	9.05572	1.36372		1.85284	2.81352	0.995874	2.28405
394	2.3958	1.90701		3.28839		2.61296	2.76738	2.55016	3.08886		2.05931	1.36023	2.25034	2.58321
395	2.18306	3.66498		2.71653		2.52275	2.50654	2.84929	1.80677		3.46534	1.46367	2.0751	1.60643
396	1.87124	2.7237		10.584		3.42462	2.61275	2.24706	2.63661		1.83247	1.78666	2.98352	1.70064
397	2.22372	2.37881		2.05895		3.47195	1.97857	4.65006	4.76192		1.9014	2.1603	2.47552	2.45874
398	2.75199	2.01362		3.22731		2.92721	3.83506	2.48804	2.30612		1.54564	1.35531	3.51515	1.75696
399	1.985	2.38113		2.50195		2.09992	2.97978	3.47178	2.15205		2.88431	2.20362	3.2006	2.14869
400	1.50304	2.32467		3.99837		2.18681	0.937624	2.84239	2.73578		2.7794	1.34351	2.13063	1.451
401	1.4655	2.16909		1.36405		2.27684	2.04537	3.40921	2.79191		1.72715	2.14442	1.87769	2.36183
402	1.2819	2.71461		3.14062		2.21389	2.21119	2.03139	2.11492		2.10031	1.22192	2.10811	2.31824
403	0.964978	1.95609		2.01633		2.84618	3.0254	2.27412	4.43808		1.41994	1.3715	1.48626	2.30835
404	1.9606	2.03348		2.03874		3.33297	4.09351	2.62234	2.68395		1.70943	1.54667	2.65704	2.22359
405	2.23859	1.78415		2.96358		3.17434	1.97126	1.75587	2.54101		1.93916	1.0379	2.2989	2.2156
406	1.82027	2.48678		3.77128		4.91989	7.36459	2.32488	2.13393		1.7475	2.57977	3.83232	2.73608
407	1.28476	2.40846		14.2965		2.3424	3.005	2.72391	4.09154		1.53212	1.88711	3.84828	2.60769
408	1.37654	1.75499		2.3763		3.55909	2.86879	2.01575	2.77396		1.63728	1.4638	1.67575	2.11913
409	1.76612	2.07958		1.30357		3.22021	3.05917	1.81009	1.8165		1.76759	1.69567	1.79164	2.61663
410	1.98795	2.88229		4.30379		3.08148	2.74272	3.81009	1.72186		2.01016	2.021	2.31801	2.01738
411	1.80545	1.94379		3.24829		2.38504	3.22096	1.92338	2.23516		2.33987	2.81397	2.09581	2.88282
412	1.84471	2.05582		6.04469		3.16995	3.1602	3.4604	2.69091		2.89979	2.50396	2.09782	3.61858
413	2.81356	2.10372		5.40875		2.19464	2.71017	2.79451	2.42391		2.09018	0.911055	2.46203	1.39416
414	2.88179	2.81892		13.6273		1.87679	3.64497	1.13478	2.36938		2.20271	1.32631	2.10461	2.12925
415	2.32797	1.64632		2.83792		1.77298	2.45624	2.4082	3.30253		1.68307	1.80583	2.08565	1.63627
416	2.09044	1.82343		1.13336		1.96156	2.66592	2.93245	3.28183		2.00926	1.8725	2.01303	3.00657
417	2.5458	2.26265		6.26996		3.50561	3.49688	3.66378	2.00953		2.17446	1.73744	2.50503	2.43454
418	1.61173	1.96765		2.15516		2.12646	3.19413	2.30091	2.6069		1.62817	4.12923	2.92438	1.93952
419	2.37257	1.8391		6.80452		3.11761	3.0599	1.92401	2.60595		2.09352	3.24762	2.90645	2.57568
420	1.752	1.99947		2.46209		2.81576	2.52768	1.73749	2.94447		2.19153	1.89384	2.1455	3.72855
421	1.84038	2.89165		1.28095		3.50973	3.27667	3.22881	3.48886		2.01428	1.84572	1.95592	2.11958
422	1.76951	2.14227		3.72624		2.06014	3.86395	3.13145	2.72544		2.04075	2.74956	1.71685	2.10198
423	1.86577	1.88119		1.6712		3.03234	3.82312	2.73154	2.46928		2.89076	2.4379	2.24549	2.08294
424	2.25867	1.76119		2.98393		3.47082	3.38998	3.14694	3.49634		2.8571	1.78811	2.81585	1.97351
425	1.82744	1.76603		7.33306		3.03911	3.0902	6.53567	6.66256		1.3501	1.55668	1.73529	1.88545
426	1.67531	2.74599		5.28877		2.69447	2.35125	3.94667	2.60498		2.57087	2.62114	2.14317	1.52463
427	2.08682	2.11456		1.08071		2.12436	3.05994	2.53234	2.30591		2.77331	2.20239	2.73236	1.64611
428	1.8973	2.37385		3.52836		2.14822	4.11565	2.03724	2.17703		2.8632	1.29397	1.76307	1.63661
429	2.13572	2.38889		2.91337		2.01914	3.99983	2.55608	2.25401		2.9722	1.7419	2.65252	2.63718
430	1.51797	2.49838		9.89821		2.19374	3.25434	3.20514	2.42198		2.25885	1.62746	2.85167	1.53859
431	2.43934	1.88667		2.89067		3.28726	3.36836	2.63521	3.18618		2.71728	1.80542	1.98846	2.16435
432	1.74533	2.02565		8.8629		2.90091	1.00472	2.39939	2.79701		1.66898	1.70346	1.16662	2.45503
433	2.17708	1.41773		3.82507		2.71642	3.13554	3.29415	2.67035		2.17652	1.7336	1.9689	1.86894
434	2.68323	1.962		3.61336		2.34369	3.68862	2.94194	2.07193		1.70194	1.71226	2.38911	1.76912
435	2.85894	2.19168		3.35895		5.26393	2.87468	1.90875	2.00337		1.9054	1.48963	1.35664	1.81673
436	1.78678	1.85836		4.10632		3.86931	2.88147	2.41124	2.484		2.18504	1.3934	3.11319	2.99286
437	3.0165	1.81326		5.75019		2.02474	3.71057	3.38221	2.46898		2.52027	1.47484	1.86738	1.89123
438	1.76585	2.1324		2.81581		3.22446	2.30805	1.26701	2.42223		2.58528	2.31319	1.63627	2.13911
439	2.03487	2.3194		9.55761		2.85334	2.8378	2.14413	4.2806		1.66252	2.86934	1.49994	3.57903
440	2.08793	2.24855		2.0526		2.24349	4.06771	4.80316	2.76415		1.98268	2.24275	2.92023	1.51884
441	2.02437	2.13013		8.01855		2.43227	2.9399	2.53055	2.78956		2.77617	1.08903	1.86893	2.35752
442	1.77128	2.01715		1.96743		2.96449	1.93309	3.69893	3.7195		1.71087	1.76772	2.59865	1.81182
443	1.83312	1.92658		3.47949		2.92475	3.71486	3.57384	1.85076		2.58302	1.65949	1.73526	2.08823
444	2.47372	1.81068		6.65189		1.99226	3.50737	1.9034	3.04893		2.63102	2.70117	1.67498	1.83252
445	2.54184	2.9071		1.56224		2.94258	4.30889	1.56743	1.8878		2.11369	3.19999	1.86399	2.01224
446	1.75792	2.23967		4.2071		2.37892	3.91143	5.2912	2.27862		2.98339	2.38571	1.90979	2.57885
447	1.88197	1.89211		6.31478		3.37179	4.20311	1.35957	2.369		1.87894	1.59146	2.05666	2.51282
448	1.68552	1.75206		3.18109		2.17697	3.22093	3.39137	2.40872		2.98204	2.53143	1.25116	2.06083
449	2.25396	2.52804		1.22104		1.98445	3.61422	3.08045	1.01825		1.92447	1.75602	2.83249	3.21983
450	1.86554	1.05199		4.12645		2.80747	2.14589	3.26429	2.50093		1.92744	1.18388	1.15512	1.60146
451	2.01835	1.70639		4.49694		3.14115	2.18796	3.68219	2.69579		2.49766	2.10869	2.44173	2.5379
452	1.93417	3.04897		3.82114		3.07641	2.12301	2.86505	2.67627		1.84595	2.05189	2.29284	1.78815
453	1.9953	2.40559		3.59512		3.45912	3.07014	3.21537	2.27722		2.11463	1.16198	3.29562	2.07868
454	1.58495	1.73358		3.40269		2.45412	0.936407	2.17708	1.99429		2.08697	2.52836	2.80632	2.69827
455	1.68046	1.24009		3.94343		4.40591	1.59457	2.35673	2.89801		2.05594	1.78662	1.88747	0.969204
456	1.78939	2.05155		3.72323		3.00671	2.6022	4.61922	2.28905		2.15216	3.4819	1.57878	2.10599
457	1.63857	1.94856		3.14411		2.0345	2.85103	1.61294	2.47973		2.13331	2.82243	1.8363	2.14058
458	1.97362	2.51813		3.37482		2.80742	2.65637	2.92344	2.42404		1.66024	3.02976	1.9597	2.88236
459	3.03046	1.80722		2.18786		2.5136	2.34343	3.14803	3.00785		3.14643	1.68027	1.86855	2.46133
460	1.74397	3.01285		2.18486		2.33264	1.88154	4.04797	2.11527		1.75172	2.37591	1.87367	1.83342
461	2.62585	0.927575		2.9558		3.28456	2.8165	1.54954	2.96067		2.41027	2.62998	2.87021	2.31456
462	2.14993	2.28034		1.10811		3.13691	3.13192	3.192	2.52224		2.37784	1.71231	2.06677	1.96172
463	1.68662	1.38599		3.64158		2.18082	2.38499	3.39874	3.06797		2.0065	1.78027	1.62359	1.79773
464	2.4429	1.98376		3.73059		2.23258	2.75165	3.00342	2.84572		1.0729	2.16915	2.03129	1.86414
465	2.04303	0.933102		4.40646		2.05862	3.16016	4.19121	3.5322		2.90168	2.1669	2.47503	1.92454
466	2.14697	2.15922		5.46935		1.73123	1.98861	2.6589	3.64186		1.44239	2.88332	1.77187	1.73818
467	1.76303	1.84356		5.32151		1.83395	1.04221	5.85733	2.2451		1.98576	1.54623	3.39631	1.99864
468	2.36462	1.25008		5.91487		3.31027	1.13033	2.82456	3.33985		2.46267	2.00122	4.80197	1.89135
469	1.74018	1.97771		2.53556		2.94508	1.21612	2.63588	3.2481		1.99808	1.52836	2.22556	2.29021
470	2.64324	1.98956		2.16248		2.46894	3.92384	2.50992	1.98503		0.985499	1.50704	1.67293	1.82783
471	1.99795	2.18378		4.43188		2.71062	1.58762	2.15711	1.45421		1.30945	1.88333	2.43	1.75889
472	2.17852	1.77271		5.26299		2.48531	3.23992	2.28933	1.87641		2.59628	1.88813	2.84598	2.07303
473	1.48328	2.44764		5.22724		3.56149	2.11074	5.02512	3.68694		0.904886	0.916572	1.89984	4.26152
474	1.78599	2.41342		4.72113		3.36772	2.10344	2.62322	2.82698		3.05551	1.15928	2.22114	1.92467
475	1.83573	3.5252		2.47614		2.788	1.38353	3.81484	2.4515		2.09332	1.78687	2.46487	2.03509
476	2.03213	2.03651		4.36232		3.35368	1.94308	3.27136	2.67803		1.96647	1.35609	2.00921	1.44359
477	2.18595	1.82288		1.11219		2.29593	4.39225	3.21175	2.8658		1.84755	1.7519	2.00316	1.61153
478	2.01864	1.61897		3.73851		2.92079	4.29568	1.99299	3.47142		1.69503	2.81028	1.9469	1.52235
479	1.87655	2.00969		3.48844		2.30912	3.28607	2.10953	2.11907		1.11797	1.76426	1.7057	2.97493
480	2.27517	1.87589		1.15113		1.88565	4.39316	2.21082	3.08469		1.50896	1.64916	2.47646	1.93539
481	1.77	2.25442		4.26218		2.05409	3.7952	3.01041	3.63672		1.63596	1.99965	2.58383	1.72703
482	2.12701	1.75255		3.45461		3.74599	3.37876	3.00177	2.94171		2.15429	1.20518	2.07823	3.23395
483	2.05051	2.1071		2.1022		3.63876	6.40555	3.48702	3.90989		1.8004	1.66847	2.65649	2.20303
484	1.79009	1.50904		2.04935		2.92088	3.62431	3.78776	3.6672		2.20191	1.52338	1.97284	1.61266
485	1.8407	2.17434		2.81534		2.04651	2.54846	2.50558	3.51446		2.34559	2.05696	1.51352	1.78575
486	1.80145	1.70898		1.67936		2.32666	2.19643	2.15952	2.19771		1.90963	1.11613	2.03373	3.10053
487	1.64589	1.89829		2.8462		1.08195	2.47393	1.45506	3.03438		1.7935	1.58576	1.96527	1.86452
488	2.12639	1.88531		2.44379		1.31642	2.86988	3.17959	3.51705		1.77377	1.54643	2.67215	1.58644
489	1.70244	2.46096		2.50269		3.26082	2.04026	1.69581	2.67452		1.57911	2.2186	1.85586	2.29896
490	1.90373	2.76018		1.53477		2.18331	4.0253	2.09692	2.78793		3.49417	1.7226	1.84765	3.42099
491	2.07346	1.97267		2.65394		2.19634	2.07277	2.5229	2.28338		1.89977	0.938527	3.08365	3.51636
492	2.29883	2.66773		3.01862		3.61114	2.29606	2.63269	2.06869		1.64637	1.32197	1.59056	1.25935
493	1.58972	2.33642		3.79306		2.18088	2.87543	5.23104	3.20155		2.68704	1.68715	2.19174	1.82714
494	1.78562	1.82019		9.79039		1.99809	3.74072	2.29391	3.62645		1.73271	1.56146	2.0333	1.97958
495	1.76458	2.29571		6.32831		3.32271	2.95606	2.93111	2.91765		1.69038	1.39502	2.01767	1.59434
496	2.00238	1.81803		2.58746		1.74717	2.71074	2.53833	3.60687		2.43052	1.69838	1.71468	2.43458
497	2.28493	2.17514		16.2495		2.01854	2.56316	2.97056	1.75158		1.74749	1.56444	1.90867	2.24524
498	1.79258	2.29489		4.33751		1.34842	2.22693	2.29161	2.41831		2.65678	2.8605	2.33871	1.86493
499	1.52129	1.93488		7.16391		1.74865	3.44407	2.00466	3.07266		1.79481	2.30044	2.48551	1.82692
500	1.63056	2.05025		3.46537		2.04704	3.4623	3.51733	2.06666		2.63068	1.82299	2.308	2.5479
501	2.4584	2.18521		2.4097			3.66624	1.95776	3.06474		1.92054	1.48756	1.62307	2.3055
502	2.7141	1.99931		6.36556			2.60647	2.22063	2.5213		2.19411	1.70473	2.23525	1.59742
503	1.85995	1.6592		2.92657			3.43967	2.10182	3.4301		1.77066	1.84236	1.94455	1.88249
504	2.06359	1.67173		3.20251			2.52881	1.8284	2.54596		2.35523	1.94286	1.41253	1.90055
505	2.335	1.61359		3.1189			2.80999	1.14792	2.10514		1.79681	2.16329	3.60013	1.46017
506	1.85752	1.55205		3.75082			3.25412	0.97127	2.56763		2.45891	2.22744	1.95225	2.12135
507	1.71545	2.35824		3.70973			2.48459	1.00156	3.6831		2.11784	2.07712	1.84567	1.78883
508	2.00541	2.14828		4.95446			2.64303	2.18946	3.04569		2.03021	2.22012	1.8451	2.13014
509	2.48638	2.44911		3.45798			4.72538	3.7621	2.44766		2.38819	1.20425	3.37512	3.02478
510	2.13681	2.71982		2.86256			2.829	1.87609	2.49589		1.88371	1.9567	2.29701	3.06825
511	1.83403	1.7477		3.32582			2.80884	0.98101			2.04982	1.25238	2.79369	2.21757
512	1.50219	1.68178		3.42237			2.12035	3.38382			1.6972	1.76838	1.68359	2.37637
513	1.9058	2.55558		4.32713			4.59117	0.984849			2.75465	1.67261	1.70017	1.36509
514	1.50022	1.57067		5.50532			3.37587	4.91494			2.32931	1.73269	2.16933	1.26247
515	1.82076	1.93154		2.41909			2.90792	3.00795			1.82319	2.13976	1.83502	4.61649
516	1.88205	1.74794		11.4223			2.05115	3.18525			1.89649	2.25751	1.56976	3.07434
517	1.33992	2.47986		2.97451			2.57034	1.92715			1.88484	2.5086	1.93569	1.52195
518	2.00405	2.81171		2.57742			3.99175	2.25707			2.94154	2.05791	2.41347	2.18907
519	2.29602	2.59469		3.32679			3.24035	1.17711			3.70913	1.67045	1.91071	1.51809
520	1.78769	1.98616		3.03337			2.66875	2.5937			1.58453	2.61109	2.58287	2.12977
521	1.64926	1.80348		3.69547			2.63942	4.25671			2.97139	1.45339	1.4163	2.51508
522	2.23125	2.66249		2.40185			2.34113	1.48091			1.70664	1.4624	2.37231	2.60211
523	3.09707	1.77281		2.11609			3.22626	2.24269			2.20264	2.34055	2.24737	3.6451
524	2.10473	2.02717		3.66289			4.11515	3.19742			1.70454	1.62238	1.94322	2.37798
525	1.73995	2.01199		3.08587			3.53736	1.82821			1.94718	2.23729	2.01519	2.15203
526	1.85245	2.21961		4.34417			2.36787	3.14295			1.96666	1.39377	1.36926	2.35131
527	2.08398	1.67786		4.07789			3.70076	1.06838			2.08768	1.97546	1.0506	1.95175
528	2.48206	2.60276		0.938849			2.81553	3.32992			1.91801	1.46158	3.04167	1.67241
529	1.60659	1.94596		1.95677			4.05602	2.5457			1.79588	1.39316	2.54338	2.04094
530	2.11559	2.6062		2.14925			2.81848	1.98993			1.91096	1.63213	2.19992	3.41474
531	2.38053	2.17562		1.40093			2.38066	1.95747			1.81843	1.85	1.89752	1.51213
532	1.95182	2.43316		4.32915			1.95466	2.71683			2.00382	1.56828	2.82327	3.23197
533	1.85992	1.97586		0.955641			4.14251	2.49883			1.65305	2.02467	2.08134	2.13712
534	1.64036	1.94648		2.21771			2.26528	3.41778			1.97862	2.41735	0.993968	2.11944
535	2.27656	1.96857		1.88961			3.24898	1.44328			1.7184	1.26025	2.09236	2.5503
536	2.16413	1.91051		4.24313			3.22761	2.83752			1.70093	1.41482	2.23677	2.06286
537	1.85455	2.10486		2.4726			3.14031	3.37966			1.78766	1.9357	1.75171	1.50649
538	2.23095	2.65723		3.09662			3.75123	2.68906			2.14344	3.19103	2.20332	2.94295
539	1.63458	3.0178		11.1535			2.60381	3.13856			2.81065	1.66383	2.10234	2.27421
540	1.64538	1.71341		5.11569			3.42546	3.49761			2.02444	1.62803	2.17455	2.16776
541	1.62897	1.93894		4.92573			3.32832	1.66988			2.03126	1.94545	2.14293	1.85958
542	2.04574	1.64322		2.83654			2.09667	1.57916			2.51847	1.88957	2.33061	2.38546
543	1.8312	1.81002		1.98362			1.75667	2.60291			2.666	2.14972	1.78169	2.47751
544	1.66851	2.28091		2.72778			3.65897	2.12329			1.98942	1.89291	2.22678	1.67248
545	1.71656	1.86399		2.64908			4.00467	2.41494			2.00292	1.66247	2.03288	1.85687
546	2.00773	3.531		4.33385			2.43876	3.06966			2.10364	1.25514	3.23117	1.59843
547	1.69255	1.89267		4.51056			4.03664	3.98068			1.81866	2.19409	1.87717	3.07799
548	1.68205	1.85834		4.48888			2.65938	3.19996			1.94997	1.32925	1.88395	2.82716
549	1.82785	1.78401		6.28305			2.0587	1.57329			2.49754	1.46512	1.73386	2.19559
550	1.89177	1.36329		1.47801			2.71981	2.26585			1.56887	2.31978	1.86191	2.20324
551	1.94243	1.87606		1.80821			2.76806	1.70927			1.59878	2.08013	2.02065	2.31279
552	2.43569	1.77157		2.76302			3.48895	3.11045			2.06374	2.50687	4.16988	1.77999
553	1.60375	2.5296		3.11913			3.35692	7.39448			1.96876	2.05532	2.52505	1.78561
554	2.33704	2.34268		4.39801			3.10444	1.64912			1.9663	0.965473	2.69092	1.89391
555	1.90557	1.82757		14.2			3.56913	2.7297			2.96728	1.75298	2.70808	1.9378
556	1.98487	1.1551		2.77263			2.93741	1.70106			2.00696	1.15002	1.90661	2.04589
557	2.09577	1.54712		11.396			3.3569	1.98197			1.79572	2.76939	2.20246	1.8216
558	2.24382	1.69644		3.52083			3.54152	2.93383			1.94899	1.45336	1.69835	1.69241
559	1.76122	1.45318		2.94236			2.51812	2.52175			1.57366	0.913607	1.76695	3.10115
560	1.4226	3.41888		3.91133			3.30713	2.44071			2.26581	1.41351	1.9892	1.02127
561	1.85253	2.95701		2.14563			6.69469	3.21552			2.15776	1.56681	2.24669	3.6535
562	2.06994	1.57544		5.00603			2.19052	2.94551			1.74577	0.910609	1.82397	2.26501
563	2.43196	2.7387		2.63621			2.00985	1.97012			1.58648	1.07157	1.67699	2.56152
564	1.53508	2.32054		3.1568			4.40557	2.65822			1.72587	0.9685	5.3349	1.79087
565	1.80082	2.05995		3.67323			2.50886	2.28801			1.39441	0.967699	2.83197	2.50487
566	1.25132	1.7216		3.31496			1.7392	2.62103			2.35697	2.00275	1.94157	2.13263
567	0.947746	1.78668		3.82431			2.07751	1.8396			2.07233	1.17726	1.78633	1.50716
568	1.44602	1.22609		4.1565			3.70596	1.90613			1.72262	1.38755	2.09347	2.50137
569	2.77251	2.94731		2.92338			2.88424	1.40055			2.15984	1.77407	2.37814	1.9769
570	2.94203	0.945706		7.35523			2.5519	2.18454			1.72349	1.92099	1.67817	2.46887
571	2.17029	2.18911		3.47969			2.68866	2.57275			1.85571	1.84684	3.42439	2.85993
572	2.36856	2.12139		4.16783			3.73521				1.8841	1.89591	2.80778	1.51805
573	1.57811	1.55955		5.46195			2.20552				2.81042	1.92633	1.54525	2.45005
574	1.85713	2.27004		3.59432			0.918341				2.37856	1.48876	1.98662	1.74326
575	2.125	2.77963		4.83552			2.40334				2.55234	2.14573	1.43639	3.87111
576	1.44192	1.62886		2.76015			3.15951				2.12344	1.56389	1.77714	1.83223
577	1.95081	3.18692		6.54937			2.31061				1.81222	1.84391	2.34826	2.20639
578	1.63887	2.06147		9.97357			2.88731				2.03932	2.07438	2.70368	1.52037
579	1.93075	1.46271		3.60304			2.2282				2.06957	2.21551	2.40758	1.77535
580	2.48573	1.60334		6.23498			2.57901				2.29497	2.47417	1.69368	1.78725
581	2.40861	1.22849		2.35657			3.13186				1.61581	1.10449	1.83678	1.83735
582	1.8965	2.30581		2.4635			3.12192				2.01092	2.0409	1.89421	2.18069
583	2.13144	2.11479		1.93602			3.6708				1.9737	1.62351	3.24141	3.60113
584	1.73392	2.49814		8.09292			3.56269				1.71833	2.37769	1.75604	2.05893
585	1.73362	1.83295		1.64268			2.5571				1.60932	2.03438	1.8496	1.82921
586	2.70067	1.93076		3.4995			2.07343				1.75441	1.33547	1.98172	1.30524
587	1.55138	1.67816		2.3785			2.93904				2.23466	2.09229	3.00404	1.45832
588	1.80666	3.57628		0.911095			2.53944				2.54905	2.35295	1.86695	1.90586
589	1.87516	1.64421		9.22343			4.55822				2.42836	4.02295	2.04566	1.78311
590	1.57784	1.78387		7.64954			2.46005				1.84855	1.41021	1.83614	1.86476
591	2.02537	2.26658		1.92271			2.08827				2.30283	2.59741	2.20595	1.95077
592	2.39392	1.86599		2.93381			2.40195				2.01316	2.20452	2.35354	2.33923
593	1.43241	1.75241					3.40474				1.80273	2.2918	1.75655	2.32049
594	1.77858	1.85614		3.80162			4.3409				1.84835	1.8126	2.91823	2.35254
595	1.81035	1.71067					4.3969				1.83293	1.54786	2.62846	3.14543
596	1.95511	2.56571					3.97763				2.23203	2.33633	3.37276	2.16252
597	1.55412	1.60806					2.06051				3.7569	2.21076	1.89933	1.55886
598	1.91068	1.62495					3.2146				1.74963	1.73028	1.78406	1.78176
599	1.8049	1.96854					3.45333				1.97578	1.52406	2.56378	1.86627
600	1.69076	1.71772					2.87089				2.27619	2.55718	2.47193	1.05294
601	2.25556	1.50976					2.30677				1.89526	1.96807	2.9123	1.66372
602	2.24206	2.25137					3.15453				2.43982	2.10832	2.16656	2.6367
603	2.2004	1.92471					2.15155				2.46227	1.28582	1.58209	1.43287
604	2.39846	1.7105					2.87034				2.05765	1.82059	1.30529	2.00789
605	1.75109	1.85952					2.75322				2.21022	1.7314	1.88621	2.71181
606	1.70838	2.20522					2.52904				1.87434	2.57241	2.00138	2.94344
607	1.79908	1.90915					1.80004				1.88166	1.43462	2.05232	2.81285
608	1.7429	1.67667					3.58374				1.86255	1.9727	3.88576	2.97367
609	2.71545	1.89633					4.52245				2.68833	2.16348	0.903465	1.66283
610	1.73656	1.71778					4.25384				1.66005	1.84582	2.37497	1.35416
611	2.55485	1.74152					2.75814				1.7122	1.17451	1.88999	1.40879
612	1.79043	3.91484					2.70731				2.12966	1.63351	1.90944	2.20367
613	2.02359	2.98921					3.12486				2.17078	1.34774	2.14509	1.76669
614	2.06765	1.88492					2.51546				2.10627	2.77189	1.91466	1.7832
615	1.83047	2.89418					2.35394				1.62636	2.24325	2.14893	2.79231
616	2.37852	2.0613					2.59343				2.75428	1.50715	3.68133	2.12354
617	1.54353	2.5359					3.64887				1.21957	2.1185	5.02134	2.44975
618	2.08969	2.29003					3.80613				1.23659	2.26265	2.02304	1.73628
619	1.87069	2.32982					2.45583				1.96379	1.86638	1.98817	2.03696
620	1.61448	2.12023					2.82053				2.46425	1.56538	3.0388	2.16881
621	1.51129	1.70687					3.0411				1.49249	1.52959	2.09628	1.78792
622	1.60456	2.1875					2.01597				2.14491	1.77728	1.55574	2.23444
623	1.7427	2.38665					2.966				1.42892	2.39715	1.80918	1.98305
624	1.71111	1.52888					4.11006				2.93147	1.70878	2.47196	2.90268
625	1.88845	2.9738					2.47947				1.96836	1.6424	2.70896	1.79312
626	1.70844	1.80194					2.58724				1.29819	1.87206	2.00874	1.70018
627	2.15518	1.93609					2.40197				1.04361	1.72485	1.59385	1.65957
628	2.10137	1.44108					2.91248				1.76762	1.54422	2.44346	2.18494
629	2.24597	1.72622					3.06158				1.77182	1.69484	2.52679	2.13887
630	1.52103	1.74599					4.02572				1.97463	2.18773	1.93292	2.19957
631	1.73882	1.83317					2.45861				1.73047	1.96107	1.82869	2.16961
632	1.89321	3.23132					3.18341				1.66976	1.92301	2.02507	1.81143
633	1.60579	1.80335					3.07708				2.16916	1.98568	2.86512	2.72398
634	2.29206	2.27553					4.06116				2.01162	2.33918	1.68275	3.19147
635	1.92429	2.491					4.06268					2.00772	1.52683	2.38168
636	1.53636	1.78176					2.72128					1.50884	2.27327	2.48155
637	1.82611	2.46239					3.77041					1.72869	2.02621	2.30656
638	1.56336	2.10126					2.48907					2.72203	2.1311	2.54035
639	1.67384	2.18486					3.25453					1.21067	1.84525	2.60846
640	1.65449	2.06244					3.11906					1.03311	2.7632	1.48311
641	2.2003	2.02543					2.20024					1.76204	2.01732	1.87013
642	1.86955	2.60967					4.35036					0.90923	1.91792	4.03613
643	1.77843	1.64429					2.65277					1.77244	2.00006	1.62127
644	2.56729	2.22269					3.12713					2.07467	2.16749	3.55558
645	2.17392	2.22194					2.99368					2.03195	2.63085	2.01381
646	2.96409	1.98865					3.07771					1.5821	1.97	1.48786
647	2.35611	1.99667					3.41616					1.53501	1.8641	2.43551
648	1.48697	1.69732					2.59881					1.59092	1.58785	1.67962
649	1.9323	2.44309					4.35788					1.57692	2.89642	1.96857
650	1.71865	1.67087					2.56472					1.55528	1.90283	2.05856
651	1.62863	2.1227					3.13008					1.55775	2.38167	1.87131
652	1.63498	2.49044					2.04904					1.71878	1.56555	2.07763
653	1.52284	2.17545										1.84812	1.92057	1.49067
654	1.85311	2.48422										2.07826	1.91076	2.66576
655	1.98431	1.9971										1.34052	2.17316	1.8754
656	1.60222	1.9581										1.66256	3.50632	2.57954
657	2.24556	1.72085										2.29916	2.91819	1.83778
658	2.37331	1.74682										1.652	1.55692	1.60196
659	1.54373	1.68127										1.93736	2.59747	3.68031
660	1.73577	1.91669										2.05329	1.59149	2.94592
661	1.82927	1.96508										1.88734	1.90255	2.57525
662	1.65966	2.07512										1.86467	2.08603	2.52424
663	1.84262	2.1319										1.66348	1.95687	1.74581
664	3.01349	2.71405										1.81343	1.98097	3.57314
665	1.89685	2.06304										2.05584	2.32606	2.36132
666	2.30364	2.60927										1.62753	3.24415	2.10461
667	2.28906	2.48295										1.9786	3.03339	3.0928
668	1.99715	1.39555										1.76394	2.1077	2.66822
669	1.87708	2.7421										1.81331	2.32135	2.24013
670	1.91225	2.35146										1.65067	1.85673	2.09544
671	1.91154	2.19642										2.18894	2.02322	1.83266
672	1.63817	2.01275										2.38805	1.94526	2.94069
673	2.48021	2.29525										1.85428	2.53923	2.16743
674	2.55199	2.12824										1.77701	2.89843	2.07774
675	1.65868	2.33361										1.3092	1.62281	2.40273
676	1.68117	2.39897										2.35864	1.98366	2.24249
677	1.8936	1.96316										1.78028	2.27097	1.59128
678	1.7968	2.35012										2.08608	1.84835	3.30314
679	1.53562	2.31634										1.78265	2.20544	2.38238
680	1.17393	1.85244										1.49778	2.04967	2.25411
681	1.8475	2.64257										1.74598	2.38189	2.24759
682	1.54555	1.61835										1.84258	1.0993	1.74578
683	2.44718	1.62235										2.70776	1.23306	1.63242
684	1.95092	2.33448										1.94346	0.919849	1.6677
685	1.72712	1.92706										1.93906	0.926636	2.0961
686	2.91394	2.43847										1.81159	3.83482	1.50762
687	2.58877	1.6131										2.13138	1.64735	2.07288
688	2.27832	1.67454										1.65415	0.977256	2.29636
689	1.68513	2.0833										1.88216	1.21111	1.95365
690	2.2957	1.30643										1.89311	2.18023	2.17273
691	1.97985	1.04198										2.46968	1.08331	1.65009
692	2.10156	1.78514										1.60352	2.61513	2.41091
693	1.97275	2.95626										1.41802	1.89641	2.28594
694	1.61686	2.13098										1.7561	1.66854	2.23231
695	1.52966	1.11367										1.2394	2.32736	2.50271
696	2.22016	2.11472										1.9157	1.69268	1.87844
697	2.39285	2.12845										1.88633	2.24272	2.20365
698	2.00109	2.15092										1.6376	1.90025	1.95642
699	2.18629	1.74483										1.83884	2.09794	2.10131
700	2.4641	1.75226										2.25195	1.8905	1.72948
701	2.28467	2.30429										1.60264	1.84637	2.30452
702	1.86942	1.68908										2.24817	1.44152	1.91556
703	1.52002	1.15573										2.3496	1.74552	1.68613
704	2.44998	1.19559										1.90028	1.94199	2.50438
705	1.66842	2.12551										1.54203	1.86944	2.69904
706	1.71418	1.74703										1.44255	1.84519	1.99655
707	2.44066	2.36923										3.9881	2.11144	1.64026
708	2.38489	1.70666										1.65167	2.25579	1.52728
709	2.30652	1.37643										1.60848	2.37838	1.67965
710	2.06512	1.23544										1.76504	1.56102	2.0095
711	2.45732	3.31398										1.8095	2.17434	3.41299
712	1.54264	1.17434										1.48135	3.24798	2.2264
713	1.72455	1.84559										2.21366	2.03329	1.89325
714	2.52345	1.73735										1.26826	1.8067	1.7581
715	1.50333	3.57518										2.59079	2.75636	1.89949
716	1.50787	4.06484										1.73744	5.02769	1.98739
717	2.50417	2.32697										2.4896	1.92459	1.93391
718	1.9227	1.83142										1.36282	2.76087	1.66088
719	1.73361	2.58453										1.77458	3.59655	2.09286
720	1.70762	1.77662										1.29	1.9261	1.53543
721	2.12865	1.9147										1.67631	1.88845	1.84186
722	2.62571	1.70542										1.71738	2.72527	1.94884
723	1.9046	1.80218										2.2265	1.92375	2.76075
724	2.28988	2.4167										1.26004	2.63915	1.77793
725	2.22843	1.90909										1.78132	1.59125	2.21947
726	2.23137	3.07091										1.783	2.422	2.79681
727	1.71965	1.63847										1.66474	2.72358	1.70822
728	2.22736	2.25338										0.969926	2.45457	2.04766
729	1.58114	1.78895										2.04881	2.25868	1.67282
730	1.53545	2.54739										1.82057	2.29772	2.06692
731	1.53664	2.38726										2.05725	1.72832	2.36876
732	1.91991	1.85592										1.61785	1.96827	2.15127
733	1.6699	1.96715										1.94248	2.27231	2.12334
734	1.47715	2.0901										2.40306	1.85107	2.73718
735	2.13119	1.63698										2.26784	1.9951	3.30414
736	1.71619	2.92217										2.18178	1.87001	2.83876
737	2.40587	2.54456										1.98578	1.79643	2.07973
738	2.15048	2.03833										1.8224	2.84387	1.54951
739	1.9312	2.52585										2.00571	1.24964	1.94552
740	1.98125	1.94752										1.62877	1.90122	2.92313
741	2.38884	1.88729										2.04796	1.52383	1.52666
742	2.12854	1.7483										2.85958	3.39254	2.39362
743	1.85318	2.47139										2.15447	2.20888	2.00623
744	2.69028	2.40131										1.74391	2.22412	1.77618
745	1.64237	1.65305										1.72886	3.09215	2.57418
746	2.36107	3.26987										1.5416	3.09749	1.82485
747	3.09843	2.9911										2.00877	2.02938	1.89864
748	3.04048	1.99861										1.71153	2.08029	2.80869
749	2.2196	2.73016										2.58113	2.3827	2.7928
750	3.6453	1.76337										2.6915	1.84246	1.83474
751	1.47079	1.99909										2.24672	1.58635	1.75417
752	1.74087	2.0145										2.87149	2.33448	2.60331
753	1.49028	1.64165										2.03825	2.4539	1.79929
754	2.34992	1.86476										1.47548	2.36506	3.00493
755	1.55794	2.50208										2.49873	1.94903	1.74845
756	2.07213	1.74914										2.01038	2.5308	2.65088
757	2.56146	1.85781										1.89437	2.35276	2.16722
758	1.35349	2.00241										2.28825	1.92564	3.12874
759	3.14537	2.83134										2.51433	1.63587	1.68608
760	1.47881	1.70872										2.24825	2.08635	1.50598
761	1.77917	2.4224										1.66375	1.47889	2.06969
762	2.25626	2.50106										1.42645	1.88129	1.49221
763	1.47505	1.93752										2.48164	2.4228	2.10969
764	1.44805	3.32506										1.74118	1.54645	1.53914
765	1.51723	2.56731										1.87743	2.0243	1.81989
766	2.35497	1.83297										2.35819	1.47221	1.00671
767	1.24827	2.1837										2.15609	2.38661	1.76874
768	1.17815	1.74747										1.82112	1.64918	2.03385
769	1.53681	1.82402										1.99813	1.70063	1.75167
770	1.25117	2.89803										1.8617	2.10594	1.45603
771	2.14159	2.05976										1.68006	2.55183	1.83281
772	4.64479	2.03889										1.5984	2.41529	1.98006
773	1.97491	1.80205										1.72495	2.28038	2.2145
774	2.39553	2.30439										1.53664	2.08476	1.48689
775	1.89201	2.15204										1.75854	2.30679	1.40826
776	2.57221	1.62229										1.58474	2.99549	1.75978
777	1.12011	1.84863										2.00069	2.10341	2.19356
778	2.4316	2.69042										2.22184	1.70089	2.05327
779	1.69669	2.28227										1.66997	1.79804	1.62721
780	5.51536	1.95128										1.86209	1.73918	1.94942
781	1.13491	1.86185										1.64	2.7306	2.68821
782	1.17565	2.39										1.62905	2.27669	1.98699
783	1.29002	1.79236										2.36394	1.79963	2.90036
784	2.26324	2.38565										2.77752	2.98028	1.67634
785	2.63674	1.8632										1.65734	1.8947	2.04096
786	2.36145	1.56488										1.18967	3.33614	1.82325
787	1.66755	1.83										2.85192	2.33148	2.03354
788	2.0933	2.25893										1.41712	2.47679	2.67545
789	1.62045	1.60645										1.23203	1.8755	2.21127
790	1.94828	1.66159										2.65465	5.47428	1.84764
791	2.29261	2.80554										1.72335	2.7547	1.90588
792	1.27876	1.98809										1.62351	1.90097	2.30523
793	2.0155	2.25848										1.12704	1.95302	1.92659
794	1.3433	2.63598										2.13995	5.01853	1.69189
795	1.68966	1.53745										1.02617	1.85015	2.15336
796	2.33594	2.3519										2.37488	2.4359	1.61362
797	1.89313	2.04766										1.16243	3.0081	1.63713
798	1.68871	2.07893										0.971518	1.87611	1.34504
799	1.46117	2.14899										2.32929	2.38424	1.93622
800	1.50069	1.56801										0.956619	1.44156	1.6285
801	2.00854	3.36709										1.94362	2.65986	1.83699
802	2.12573	2.44019										1.53994	2.59264	2.10969
803	1.50181	1.8593										2.23588	2.14923	1.92002
804	2.00469	2.06949										1.65469	2.04344	2.33466
805	1.75799	2.20769										1.85501	1.65904	2.10355
806	1.92762	3.01807										1.92819	2.82284	1.86085
807	1.56827	1.76291										2.20397	5.21995	1.63342
808	2.38017	1.6881										1.58786	3.50336	2.38501
809	1.71482	2.54659										2.45189	2.12987	2.28695
810	1.54316	1.47432										1.58184	1.90726	1.52937
811	1.75917	2.26242										1.727	1.90463	1.83848
812	1.5757	1.43316										2.06112	1.77984	1.9934
813	2.53126	2.46732										2.14062	2.05388	1.6843
814	1.5342	1.53152										1.43689	2.17033	1.69795
815	2.27613	1.87318										2.14984	2.26976	1.96959
816	2.44972	2.23863										1.8411	2.10134	1.61109
817	2.28708	1.85186										1.66817	1.73497	2.16541
818	1.55819	2.56998										1.72654	1.68011	1.48481
819	2.51955	2.69688										2.10714	2.5377	2.35751
820	1.99348	1.71897										1.64434	1.95752	2.33473
821	1.90769	1.45558										2.09451	2.31817	1.89028
822	2.15052	2.01506										2.77283	2.07825	3.48376
823	2.06167	2.82729										1.792	2.24746	1.4594
824	2.93096	2.43728										2.42255	2.61884	2.39055
825	1.86917	2.03411										1.72748	3.09526	2.48716
826	1.67362	1.76005										2.17513	1.97945	2.09658
827	2.02628	1.80604										2.65267	1.87366	2.45109
828	2.40129	2.03411										1.73602	2.05427	4.44144
829	1.50701	2.56462										1.38658	2.01294	2.22619
830	1.66132	1.82757										1.74716	2.19928	1.82553
831	2.78033	3.17288										2.47478	2.28803	1.76241
832	2.6405	1.3273										2.37236	2.12259	2.28417
833	2.65153	1.35606										1.80826	1.63289	1.86927
834	1.48513	1.7785										2.56304	1.26806	2.24886
835	1.9841	1.66257										2.61299	1.63606	1.5385
836	1.86241	2.22606										2.0636	1.78442	1.57547
837	1.58123	2.01181										1.4753	2.11769	2.36989
838	1.68661	2.31923										2.27091	2.56042	2.24722
839	1.54877	2.6343										1.65156	1.50991	2.22022
840	2.17197	1.51235										2.26096	2.49361	2.55467
841	1.74183	2.40392										1.28875	1.6641	1.66889
842	1.65476	2.32254										2.07862	2.58388	2.1756
843	2.81544	2.15976										1.69501	1.98781	2.58329
844	2.75582	1.89578										1.42942	3.12149	2.21229
845	1.88485	2.02702										1.82659	2.41873	2.46912
846	2.55331	1.74503										1.82778	1.7147	1.0085
847	1.72568	1.71416										1.77376	1.59062	2.31836
848	1.62973	2.61809										1.93362	2.56975
849	2.53473	1.80432										3.11285	1.76383
850	2.53038	2.04279										1.54356	2.03167
851	1.6777	1.91402										2.07569	3.2486
852	1.90573	2.51977										0.909333	3.60404
853	2.40805	2.39199										1.93959	2.4384
854	1.79567	2.11833										2.05421	2.24965
855	2.3201	3.07223										1.18361	2.28633
856	1.98378	1.6864										1.41726	1.64522
857	2.32787	2.813										1.7757	2.33105
858	1.88784	2.00137										1.88283	2.46611
859	2.53905	2.0081										2.46041	1.85663
860	1.66166	2.02656										2.26117	2.43372
861	1.61874	2.1115										2.51315	1.7707
862	2.0539	1.89682										1.51151	1.57051
863	2.18604	1.76927										1.66498	2.6709
864	2.11819	2.0784										2.02453	1.07104
865	2.06968	1.47382										1.93972	2.71289
866	1.87352	1.7996										1.48564	1.2568
867	1.75768	3.84714										2.28606	3.49357
868	2.83096	1.92352										2.40393	3.97633
869	1.92628	2.42566										1.38678	3.47508
870	1.67989	2.25294										2.43957	2.89209
871	2.48696	1.87163										2.23179	1.70353
872	1.75933	2.22994										1.56104	1.8365
873	1.57287	1.62175										2.16777	1.85996
874	2.1463	1.5646										1.66801	1.99081
875	1.57539	2.33108										2.48056	1.88561
876	2.22845	2.26762										1.56245	2.25926
877	1.74595	1.84525										1.56906	2.99245
878	2.68741	1.99149										1.66603	1.36139
879	1.84772	1.60589										3.32544	1.93269
880	1.93369	3.08436										1.91517	1.98174
881	1.8579	2.26807										2.52851	1.97271
882	2.39668	1.9653										1.58868	2.04435
883	2.58351	2.07711										2.13879	2.01892
884	1.41814	2.42818										1.70192	2.11604
885	2.64028	2.0548										1.96596	2.46426
886	2.56342	1.92494										1.92611	1.93459
887	1.61804	2.01886										1.51635	2.50076
888	2.31951	2.31715										1.422	2.46569
889	1.79379	1.7349										1.60733	2.66675
890	1.61	1.98052										1.83674	1.68864
891	2.47708	1.76849										2.50698	2.62509
892	1.82927	1.90838										1.50331	2.38967
893	2.55989	2.01425										2.18928	2.92307
894	1.75541	2.60555										1.52349	2.06711
895	1.49231	1.78093										2.8663	2.09222
896	1.6784	1.68515										2.40154	2.0649
897	1.64641	2.01394										1.69871	1.81621
898	2.62458	2.85007										1.36372	1.78839
899	1.90316	2.46733										1.76093	2.24845
900	1.69657	1.91713										2.3023	1.8772
901	1.48763	2.29316										1.18016	1.86124
902	1.67032	2.38058										1.24187	2.05838
903	1.70058	2.00638										1.01654	2.88643
904	1.7262	2.50819										1.61988	2.27028
905	1.45948	2.11125										1.7232	2.02289
906	2.15841	2.01518										1.61334	2.24017
907	1.67254	1.73964										0.970055	2.05662
908	2.06765	1.81776										1.45221	2.8812
909	2.36977	1.76502										1.13035	1.9973
910	2.74012	1.52191										1.42655	1.87859
911	2.33115	2.07987										1.29609	1.89882
912	1.45601	1.83227										2.30865	3.29743
913	1.96338	2.78347										1.12293	1.76661
914	1.62928	2.16017										1.05034	2.32338
915	2.42194	2.17738										1.7398	1.50584
916	2.8628	1.80545										1.29327	2.83397
917	1.91656	1.82954										0.953036	1.77422
918	1.91716	1.71354										1.16475	1.72635
919	1.33587	2.09736										1.45285	1.96326
920	2.18635	1.66337										1.57071	2.16144
921	1.8234	1.94276										1.67475	1.51589
922	1.69632	1.91765										1.61786	1.86118
923	2.14843	1.87139										2.5664	1.94446
924	2.16431	2.30102										1.56641	2.64668
925	2.63917	2.01334										1.79461	2.74937
926	1.79104	2.18264										1.45522	1.9637
927	2.13683	2.63821										2.35941	2.30529
928	1.65484	1.78664										1.67918	2.30709
929	1.441	2.23846										1.69175	1.04596
930	1.62727	1.6433										1.7204	1.74193
931	1.99538	1.8594										2.01577	1.85269
932	1.81002	2.09991										1.83389	3.36676
933	1.7424	1.65015										1.43971	3.42619
934	1.53831	1.67681										1.83839	1.35383
935	2.41833	1.87986										2.05088	1.69273
936	2.17643	2.25422										1.91088	2.15703
937	1.46459	1.89322										1.55671	2.70218
938	1.45381	2.13164										1.56158	1.94253
939	2.31542	2.14899										1.45155	1.15784
940	1.74654	1.99211										1.66764	1.42001
941	1.71181	0.903803										2.90174
942	2.29886	2.75218										2.03485
943	2.58754	2.12441										1.83541
944	1.5822	1.73012										1.53587
945	1.86289	1.58164										2.41519
946	2.37239	1.4657										2.82545
947	2.28932	1.05888										1.98582
948	1.57234	2.19646										1.97517
949	1.73368	1.86557										1.89637
950	1.02922	1.74225										2.08605
951	1.90975	1.25395										2.0733
952	1.95684	1.22132										2.30302
953	1.60516	2.65735										1.37803
954	1.82085	1.60419										2.1901
955	1.67801	2.10583										2.01183
956	2.46821	2.16943										2.25515
957	2.45615	1.49369										1.6158
958	1.86072	0.955824										1.75506
959	1.39788	2.15957										1.89791
960	1.41185	2.84967										1.9077
961	1.52383											2.04526
962	2.42571											2.17421
963	1.03842											1.55403
964	2.30506											1.66276
965	1.47835											2.1105
966	0.996148											1.83995
967	1.22025											1.48318
968	0.938679											1.50639
969	2.92869											1.50333
970	1.00752											1.83317
971	1.98893											1.23009
972	0.928244											1.66972
973	1.27237											1.43031
974	1.33925											2.38938
975	1.3258											1.89525
976	1.45559											1.6962
977	1.43562											1.36315
978	1.97732											1.62091
979	1.84182											1.35947
980	2.30444											1.86703
981	1.81421											2.26471
982	1.9043											1.79807
983	1.69621											1.19719
984	1.65191
985	1.52224
986	2.4395
987	1.13271
988	2.2996
989	2.19281
990	1.04082
991	2.05224
992	1.92176
993	1.81766
994	1.45869
995	3.17767
996	1.05119
997	1.54971
998	1.16264
999	1.80379
1000	1.09383
1001	1.81123
1002	2.45166
1003	2.66582
1004	1.34917
1005	1.80585
1006	1.94625
1007	1.79693
1008	1.88339
1009	2.23634
1010	2.8178
1011	2.10445
1012	3.08318
1013	2.19169
1014	1.67593
1015	1.46723
1016	1.84389
1017	1.60767
1018	1.69354
1019	1.78141
1020	1.92974
1021	2.15262
1022	1.59715
1023	1.66001
1024	1.72701
1025	1.61995
1026	1.72117
1027	1.61091
1028	1.59477
1029	1.93496
1030	1.52049
1031	1.54607
1032	1.69912
1033	1.54934
1034	1.9848
1035	2.12452
1036	2.42465
1037	1.79838
1038	1.59421
1039	2.14144
1040	2.20056
1041	2.27245
1042	1.81266
1043	1.7281
1044	2.95726
1045	2.80963
1046	2.64844
1047	2.01854
1048	2.11741
1049	2.07779
1050	1.87558
1051	1.94942
1052	3.46797
1053	1.90667
1054	2.51105
1055	1.81115
1056	2.63483
1057	1.55928
1058	2.45955
1059	2.45894
1060	1.73656
1061	1.83783
1062	3.4974
1063	1.63018
1064	1.77824
1065	1.74184
1066	1.99178
1067	2.34971
1068	1.59268
1069	2.8577
1070	1.65301
1071	1.72618
1072	1.73191
1073	2.06087
1074	1.94063
1075	2.22445
1076	1.98318
1077	2.11827
1078	2.88927
1079	1.69852
1080	2.481
1081	1.61942
1082	1.862
1083	1.67575
1084	1.5797
1085	2.65193
1086	2.57662
1087	2.23708
1088	1.72422
1089	1.9737
1090	2.04223
1091	1.83535
1092	1.74195
1093	2.46995
1094	1.7908
1095	1.44198
1096	1.66014
1097	2.33765
1098	2.0437
1099	1.98013
1100	1.62172
1101	1.79361
1102	1.59074
1103	1.61123
1104	2.60139
1105	2.17587
1106	1.88668
1107	2.5943
1108	1.60063
1109	2.4727
1110	1.95923
1111	1.64275
1112	1.66523
1113	2.35391
1114	1.972
1115	1.70939
1116	1.65682
1117	2.30536
1118	2.12174
1119	1.84146
1120	1.6518
1121	2.38758
1122	1.72148
1123	1.98434
1124	2.18173
1125	2.1601
1126	1.64371
1127	1.43017
1128	2.07904
1129	1.65248
1130	1.70186
1131	1.57839
1132	1.35995
1133	1.66538
1134	1.96305
1135	1.75438
1136	1.50419
1137	1.59083
1138	1.52874
1139	2.15483
1140	1.69483
1141	2.04297
1142	2.33246
1143	1.95656
1144	1.66754
1145	1.62785
1146	2.6231
1147	1.58517
1148	2.21043
1149	1.4552
1150	1.60731
1151	2.10357
1152	1.75242
1153	2.24588
1154	1.67256
1155	1.69463
1156	1.5854
1157	2.22989
1158	2.04113
1159	2.58191
1160	1.81482
1161	1.45484
1162	1.5717
1163	1.39483
1164	2.55795
1165	1.5986
1166	1.80502
1167	1.52083
1168	2.32152
1169	1.5386
1170	1.79304
1171	1.54246
1172	2.84498
1173	1.70567
1174	2.17566
1175	2.65544
1176	1.86669
1177	1.79607
1178	2.60193
1179	1.90387
1180	2.48518
1181	1.4666
1182	1.70289
1183	1.83563
1184	1.82437
1185	2.1164
1186	1.60183
1187	2.01077
1188	1.63303
1189	2.01966
1190	1.45992
1191	1.67318
1192	1.32201
1193	1.24614
1194	1.31848
1195	1.00186
1196	2.23651
1197	2.45529
1198	0.991267
1199	1.5289
1200	1.49458
1201	2.70292
1202	2.13561
1203	2.22217
1204	0.906194
1205	2.62568
1206	1.00406
1207	1.44077
1208	1.74783
1209	0.924011
1210	4.15161
1211	2.44282
1212	2.02704
1213	1.97265
1214	1.69622
1215	2.50451
1216	1.04468
1217	2.09925
1218	1.77573
1219	1.98586
1220	1.98939
1221	1.74159
1222	1.84912
1223	2.6901
1224	1.67842
1225	1.83029
1226	2.59517
1227	1.80202
1228	1.70898
1229	1.77413
1230	1.61496
1231	2.11588
1232	1.44092
1233	2.49355
1234	2.00428
1235	2.27674
1236	1.81594
1237	1.71633
1238	2.25249
1239	2.05416
1240	2.03588
1241	1.97877
1242	1.18997
1243	1.89677
1244	1.8272
1245	3.3977
1246	2.50189
1247	1.89589
1248	1.70278
1249	1.94525
1250	1.86548
1251	1.95723
1252	1.75975
1253	2.03059
1254	2.7066
1255	1.93599
1256	1.82298
1257	2.06763
1258	1.48713
1259	2.32819
1260	1.91831
1261	2.32088
1262	1.96576
1263	2.4194
1264	1.51476
1265	2.74976
1266	1.62572
1267	2.56849
1268	1.82412
1269	1.39321
1270	4.62982
1271	1.68555
1272	1.66242
1273	2.44839
1274	1.82056
1275	1.77397
1276	1.70008
1277	1.88515
1278	2.87239
1279	2.70073
1280	2.20878
1281	1.52839
1282	2.90681
1283	1.94016
1284	1.83665
1285	2.43695
1286	1.73474
1287	1.55579
1288	2.49483
1289	1.81878
1290	2.13405
1291	1.77142
1292	1.93533
1293	1.86411
1294	2.00314
1295	1.76503
1296	2.81504
1297	2.196
1298	2.14562
1299	1.9175
1300	1.71304
1301	2.09683
1302	1.84138
1303	1.91929
1304	1.93479
1305	2.59358
1306	2.31293
1307	2.48233
1308	2.10342
1309	2.75134
1310	1.97778
1311	2.10345
1312	1.43031
1313	2.00135
1314	1.77863
1315	2.81787
1316	2.65604
1317	2.46214
1318	2.75942
1319	3.67455
1320	1.46672
1321	1.97159
1322	2.62635
1323	2.3494
1324	1.5447
1325	2.866
1326	1.948
1327	2.12007
1328	2.32942
1329	1.68493
1330	1.70182
1331	1.92185
1332	1.95646
1333	2.30748
1334	1.55819
1335	1.93479
1336	1.48261
1337	1.90769
1338	2.27524
1339	1.98958
1340	1.71485
1341	2.51938
1342	2.40279
1343	2.08708
1344	2.19065
1345	1.62667
1346	1.87395
1347	1.54379
1348	2.19301
1349	2.33847
1350	1.69722
1351	1.6179
1352	2.40349
1353	2.02896
1354	1.5198
1355	2.27163
1356	1.98133
1357	1.59432
1358	1.81328
1359	1.75402
1360	1.59816
1361	1.92397
1362	1.75129
1363	1.68919
1364	1.74207
1365	1.91095
1366	1.70202
1367	1.78987
1368	1.48404
1369	1.74364
1370	1.64991
1371	1.62605
1372	1.63286
1373	1.65815
1374	2.06491
1375	1.76596
1376	1.71548
1377	2.27165
1378	2.62517
1379	1.71247
1380	1.86085
1381	2.19561
1382	1.76473
1383	1.58124
1384	2.21321
1385	2.52076
1386	2.27012
1387	1.47915
1388	1.62424
1389	1.73484
1390	2.18296
1391	1.90476
1392	2.29858
1393	1.67984
1394	1.80288
1395	1.51833
1396	1.39475
1397	1.88008
1398	1.78132
1399	1.98529
1400	1.02339
1401	1.26263
1402	1.71003
1403	1.95968
1404	1.51819
1405	2.06132
1406	1.57578
1407	1.09903
1408	1.15641
1409	5.08342
1410	1.18583
1411	1.89066
1412	2.39549
1413	1.39028
1414	3.07986
1415	1.58844
1416	2.00574
1417	2.11225
1418	1.68898
1419	1.56146
1420	1.75768
1421	1.78152
1422	1.93969
1423	2.35919
1424	1.24909
1425	1.78359
1426	1.92067
1427	2.44087
1428	2.37526
1429	1.7694
1430	1.75992
1431	1.33989
1432	2.10161
1433	1.71097
1434	1.61588
1435	1.77621
1436	1.43472
1437	2.5541
1438	2.19467
1439	1.94935
1440	2.25749
1441	1.29323
1442	2.02668
1443	1.66489
1444	2.30276
1445	3.08567
1446	1.69813
1447	2.30789
1448	2.2541
1449	2.00702
1450	1.79857
1451	1.69113
1452	1.43981
1453	2.50043
1454	1.5112
1455	1.8145
1456	2.22193
1457	2.30719
1458	1.67722
1459	1.76923
1460	1.66722
1461	1.70314
1462	2.5578
1463	2.29844
1464	1.69268
1465	1.83304
1466	1.65781
1467	0.948788
1468	2.05767
1469	1.91415
1470	2.52482
1471	1.80779
1472	1.50013
1473	2.15554
1474	1.66778
1475	2.10358
1476	1.8925
1477	1.84666
1478	2.61039
1479	1.99264
1480	2.53494
1481	1.77959
1482	1.58811
1483	2.40463
1484	2.11117
1485	2.22718
1486	2.21192
1487	1.9806
1488	1.98061
1489	2.67798
1490	1.73254
1491	1.7989
1492	1.93053
1493	1.74544
1494	1.8613
1495	1.8496
1496	1.63326
1497	1.48208
1498	2.45885
1499	2.24004
1500	2.02254
1501	1.93738
1502	1.92328
1503	2.17444
1504	2.77465
1505	1.97908
1506	1.8948
1507	2.21836
1508	1.85903
1509	2.37121
1510	1.56478
1511	1.75756
1512	1.71025
1513	2.07097
1514	1.99116
1515	1.86619
1516	1.64699
1517	1.55554
1518	1.54712
1519	1.59211
1520	1.53498
1521	1.97871
1522	1.89221
1523	1.94473
1524	1.44588
1525	1.83625
1526	1.85476
1527	1.71076
1528	1.78982
1529	2.38098
1530	2.46044
1531	1.85485
1532	1.61558
1533	1.57302
1534	1.64923
1535	1.83633
1536	2.3596
1537	2.52164
1538	2.37194
1539	2.10252
1540	1.88155
1541	2.21665
1542	1.75759
1543	1.65721
1544	1.78824
1545	1.72781
1546	2.40699
1547	2.24371
1548	1.44666
1549	1.8307
1550	1.92897
1551	2.42618
1552	1.99743
1553	2.03846
1554	2.01949
1555	2.3006
1556	2.17937
1557	1.71448
1558	1.77653
1559	1.75745
1560	1.7239
1561	2.48828
1562	2.47214
1563	1.49823
1564	1.83396
1565	1.75443
1566	1.80911
1567	1.47189
1568	2.05464
1569	2.23978
1570	1.7674
1571	2.18953
1572	1.89548
1573	2.91686
1574	1.67265
1575	2.80924
1576	1.76254
1577	3.36141
1578	2.70071
1579	1.60228
1580	1.94452
1581	1.61684
1582	2.46239
1583	1.97954
1584	1.40226
1585	2.10084
1586	2.2564
1587	1.69148
1588	2.02218
1589	1.95447
1590	2.22093
1591	1.44272
1592	1.65113
1593	1.4469
1594	1.85536
1595	2.80476
1596	2.04846
1597	5.70585
1598	1.64577
1599	2.30276
1600	2.03678
1601	1.73965
1602	2.73302
1603	4.04857
1604	2.48669
1605	1.36248
1606	2.27137
1607	1.72899
1608	3.10254
1609	5.53292
1610	1.69168
1611	2.13167
1612	1.83159
1613	3.00381
1614	1.6371
1615	2.77598
1616	1.79083
1617	1.95465
1618	1.57722
1619	2.89539
1620	1.69571
1621	1.78059
1622	1.94096
1623	1.86598
1624	1.9922
1625	1.68096
1626	2.81583
1627	2.09038
1628	1.94669
1629	1.78946
1630	1.86291
1631	2.11475
1632	1.61053
1633	2.1997
1634	2.17514
1635	1.64573
1636	2.02353
1637	2.19209
1638	1.95616
1639	5.11474
1640	2.73767
1641	2.42461
1642	3.77899
1643	1.78406
1644	2.09624
1645	1.9565
1646	1.98895
1647	2.04148
1648	1.60046
1649	2.22661
1650	2.52977
1651	1.96355
1652	2.63019
1653	2.22114
1654	2.95496
1655	1.95525
1656	1.79598
1657	3.12127
1658	1.75904
1659	1.43805
1660	2.54509
1661	1.85534
1662	1.6119
1663	4.29402
1664	4.34597
1665	2.63822
1666	2.46177
1667	2.64571
1668	3.09863
1669	1.77676
1670	2.59538
1671	1.64919
1672	2.26255
1673	3.26511
1674	1.90979
1675	1.52067
1676	2.0508
1677	1.73076
1678	1.80461
1679	2.98905
1680	2.11218
1681	2.68353
1682	1.62699
1683	2.77702
1684	2.07472
1685	3.40125
1686	1.77812
1687	2.15968
1688	1.72951
1689	1.99794
1690	1.93936
1691	1.97789
1692	2.06412
1693	1.85673
1694	2.54157
1695	1.75945
1696	1.4864
1697	2.55762
1698	1.97254
1699	2.10827
1700	1.64786
1701	2.5332
1702	2.59611
1703	2.85633
1704	2.40407
1705	1.93233
1706	2.03011
1707	1.85574
1708	2.42976
1709	1.83692
1710	2.65291
1711	1.84616
1712	2.23402
1713	2.51476
1714	1.72618
1715	2.07119
1716	3.1842
1717	2.07465
1718	3.23874
1719	3.25868
1720	2.75812
1721	3.81966
1722	1.83577
1723	3.0115
1724	1.91788
1725	2.24715
1726	0.931994
1727	1.01026
1728	1.84916
1729	1.46643
1730	1.03381
1731	2.0529
1732	2.21978
1733	1.79836
1734	1.85746
1735	2.09372
1736	2.45677
1737	1.2966
1738	2.50982
1739	1.57328
1740	2.44353
1741	1.67159
1742	2.19079
1743	1.82307
1744	1.59667
1745	1.66835
1746	1.76547
1747	1.14873
1748	2.63459
1749	1.14801
1750	1.19846
1751	1.74073
1752	1.81406
1753	2.56835
1754	1.12812
1755	1.00303
1756	1.22812
1757	2.39688
1758	2.40551
1759	1.53249
1760	1.60126
1761	2.03873
1762	1.6204
1763	2.39475
1764	1.7042
1765	1.61626
1766	1.27328
1767	1.00738
1768	2.38327
1769	1.80608
1770	1.81552
1771	1.88267
1772	1.19052
1773	1.48357
1774	1.37675
1775	1.48422
1776	1.38346
1777	2.05209
1778	2.27408
1779	2.36445
1780	2.66902
1781	1.69012
1782	1.72738
1783	1.62822
1784	2.7001
1785	1.14857
1786	3.01504
1787	1.96265
1788	2.14482
1789	3.25318
1790	0.928543
1791	1.60196
1792	2.65694
1793	1.50531
1794	2.41145
1795	1.95225
1796	1.08126
1797	1.18382
1798	1.51433
1799	2.00353
1800	0.984075
1801	1.72931
1802	1.92566
1803	1.50594
1804	1.56058
1805	1.32343
1806	1.80041
1807	1.41478
1808	0.949124
1809	1.28494
1810	2.50577
1811	1.43128
1812	0.968789
1813	3.22608
1814	2.31247
1815	1.43058
1816	1.41196
1817	2.23982
1818	2.28749
1819	2.16254
1820	2.25158
1821	2.42877
1822	1.30732
1823	1.94511
1824	2.79311
1825	2.01431
1826	1.36533
1827	2.42746
1828	1.55321
1829	0.972099
1830	1.86613
1831	1.98634
1832	1.42931
1833	3.00619
1834	1.59028
1835	1.57265
1836	1.53983
1837	1.80416
1838	2.05291
1839	2.30941
1840	2.37643
1841	3.37641
1842	0.992882
1843	1.63558
1844	1.46889
1845	4.50039
1846	1.99056
1847	1.74223
1848	2.65621
1849	2.27997
1850	3.31252
1851	1.68067
1852	2.74999
1853	1.89867
1854	2.15373
1855	1.74765
1856	2.43582
1857	1.31768
1858	1.48901
1859	1.48808
1860	3.41918
1861	1.67803
1862	2.03924
1863	1.93164
1864	1.4647
1865	2.00712
1866	2.01015
1867	2.62989
1868	2.18847
1869	1.86564
1870	1.85357
1871	2.46884
1872	1.99047
1873	1.87775
1874	1.67207
1875	2.73091
1876	2.49179
1877	2.62069
1878	1.41451
1879	1.70917
1880	1.4907
1881	2.24942
1882	2.61081
1883	2.00459
1884	2.34766
1885	2.22616
1886	1.91509
1887	1.71324
1888	1.54686
1889	1.50976
1890	1.8098
1891	3.13283
1892	2.72743
1893	1.48043
1894	1.82745
1895	2.25388
1896	2.37006
1897	1.80567
1898	1.57692
1899	2.1011
1900	2.62172
1901	2.06386
1902	2.2232
1903	1.71057
1904	2.68025
1905	1.76271
1906	1.99036
1907	1.61606
1908	2.1272
1909	2.84383
1910	1.11385
1911	1.86262
1912	2.21825
1913	2.81072
1914	1.70752
1915	1.9197
1916	1.9608
1917	2.26661
1918	2.15343
1919	2.26643
1920	3.24195
1921	1.74674
1922	1.89309
1923	2.67268
1924	1.79104
1925	2.71804
1926	2.5991
1927	1.55067
1928	1.78355
1929	2.07456
1930	2.4555
1931	1.45419
1932	1.62434
1933	2.25563
1934	1.60707
1935	2.50013
1936	1.99189
1937	1.96545
1938	1.65657
1939	1.74298
1940	2.04095
1941	1.86395
1942	1.96708
1943	2.85713
1944	2.00378
1945	2.13766
1946	1.91058
1947	1.62665
1948	1.68825
1949	1.70296
1950	1.60989
1951	1.88544
1952	1.78486
1953	2.01697
1954	1.9878
1955	1.94305
1956	2.03866
1957	1.96717
1958	1.69605
1959	1.75064
1960	2.0828
1961	1.64391
1962	1.78471
1963	2.23021
1964	2.59934
1965	1.94544
1966	2.53338
1967	1.55803
1968	1.80989
1969	1.35725
1970	1.54781
1971	2.45795
1972	1.89012
1973	2.44234
1974	1.99303
1975	2.37189
1976	1.57515
1977	2.28201
1978	1.49594
1979	1.9686
1980	1.88138
1981	1.6596
1982	1.63865
1983	2.08873
1984	3.41775
1985	2.41749
1986	2.38622
1987	1.96723
1988	1.62693
1989	2.29674
1990	2.63021
1991	1.75132
1992	1.6209
1993	2.08846
1994	1.86468
1995	2.20646
1996	1.80157
1997	2.05059
1998	1.88712
1999	1.96265
[truncated: 463 more rows]

## Sheet: Figure 3C_RecF growth curve
Time	WT	B1	C1	RarA1	RarA2	RarA3	RuvB1	RuvB2	RuvB3	RarA RuvB 1	RarA RuvB 2	RarA RuvB 3	RecF1	RecF2	RecF3	RecF rarA 1	RecF rarA 2	RecF rarA 3	RecF ruvB1	RecF ruvB2	RecF ruvB3	RecF RarA RuvB1	RecF RarA RuvB2	RecF RarA RuvB3	AVG	Time	WT	rarA	ruvB	rarA ruvB	recF	recF rarA	recF ruvB	recF ruvB rarA		stdev	WT	rarA	ruvB	rarA ruvB	recF	recF rarA	recF ruvB	recF ruvB rarA
0	0.094	0.093	0.094	0.097	0.098	0.101	0.111	0.114	0.113	0.103	0.104	0.106	0.111	0.112	0.111	0.112	0.112	0.112	0.106	0.108	0.107	0.108	0.108	0.108		0	0.0936667	0.0986667	0.112667	0.104333	0.111333	0.112	0.107	0.108			0.00057735	0.00208167	0.00152753	0.00152753	0.00057735	0	0.001	0
10	0.096	0.096	0.096	0.099	0.1	0.1	0.118	0.12	0.119	0.105	0.107	0.109	0.118	0.121	0.121	0.122	0.12	0.12	0.112	0.112	0.111	0.112	0.112	0.113		10	0.096	0.0996667	0.119	0.107	0.12	0.120667	0.111667	0.112333			1.69967e-17	0.00057735	0.001	0.002	0.00173205	0.0011547	0.00057735	0.00057735
20	0.099	0.1	0.1	0.102	0.103	0.104	0.125	0.129	0.127	0.108	0.109	0.111	0.129	0.135	0.135	0.132	0.133	0.132	0.119	0.119	0.117	0.117	0.117	0.12		20	0.0996667	0.103	0.127	0.109333	0.133	0.132333	0.118333	0.118			0.00057735	0.001	0.002	0.00152753	0.0034641	0.00057735	0.0011547	0.00173205
30	0.103	0.105	0.103	0.107	0.106	0.109	0.137	0.14	0.137	0.112	0.113	0.115	0.142	0.148	0.146	0.146	0.144	0.142	0.128	0.134	0.125	0.123	0.123	0.127		30	0.103667	0.107333	0.138	0.113333	0.145333	0.144	0.129	0.124333			0.0011547	0.00152753	0.00173205	0.00152753	0.00305505	0.002	0.00458258	0.0023094
40	0.109	0.111	0.109	0.115	0.113	0.115	0.151	0.153	0.152	0.117	0.118	0.118	0.159	0.164	0.163	0.153	0.158	0.157	0.14	0.15	0.136	0.131	0.132	0.138		40	0.109667	0.114333	0.152	0.117667	0.162	0.156	0.142	0.133667			0.0011547	0.0011547	0.001	0.00057735	0.00264575	0.00264575	0.0072111	0.00378594
50	0.116	0.118	0.115	0.126	0.122	0.125	0.173	0.174	0.172	0.123	0.124	0.125	0.178	0.187	0.183	0.174	0.177	0.177	0.164	0.184	0.159	0.144	0.144	0.152		50	0.116333	0.124333	0.173	0.124	0.182667	0.176	0.169	0.146667			0.00152753	0.00208167	0.001	0.001	0.00450925	0.00173205	0.0132288	0.0046188
60	0.125	0.129	0.125	0.145	0.137	0.143	0.202	0.203	0.199	0.132	0.133	0.134	0.205	0.215	0.213	0.203	0.204	0.203	0.19	0.221	0.183	0.162	0.161	0.17		60	0.126333	0.141667	0.201333	0.133	0.211	0.203333	0.198	0.164333			0.0023094	0.00416333	0.00208167	0.001	0.0052915	0.00057735	0.0202237	0.00493288
70	0.14	0.146	0.14	0.171	0.158	0.167	0.235	0.241	0.234	0.144	0.145	0.147	0.243	0.254	0.25	0.244	0.241	0.243	0.225	0.271	0.207	0.18	0.184	0.196		70	0.142	0.165333	0.236667	0.145333	0.249	0.242667	0.234333	0.186667			0.0034641	0.00665833	0.00378594	0.00152753	0.00556776	0.00152753	0.0330051	0.00832666
80	0.16	0.168	0.16	0.208	0.188	0.204	0.284	0.306	0.287	0.162	0.161	0.161	0.283	0.297	0.294	0.284	0.283	0.275	0.259	0.345	0.244	0.213	0.215	0.226		80	0.162667	0.2	0.292333	0.161333	0.291333	0.280667	0.282667	0.218			0.0046188	0.010583	0.0119304	0.00057735	0.00737111	0.00493288	0.0545008	0.007
90	0.188	0.2	0.189	0.252	0.23	0.25	0.338	0.389	0.355	0.183	0.181	0.184	0.314	0.328	0.324	0.325	0.321	0.313	0.324	0.404	0.274	0.251	0.255	0.277		90	0.192333	0.244	0.360667	0.182667	0.322	0.319667	0.334	0.261			0.00665833	0.0121655	0.0259679	0.00152753	0.0072111	0.0061101	0.0655744	0.014
100	0.223	0.235	0.223	0.307	0.28	0.307	0.395	0.436	0.415	0.214	0.211	0.213	0.341	0.357	0.353	0.369	0.352	0.349	0.389	0.446	0.321	0.285	0.301	0.339		100	0.227	0.298	0.415333	0.212667	0.350333	0.356667	0.385333	0.308333			0.0069282	0.0155885	0.020502	0.00152753	0.00832666	0.0107858	0.0625806	0.0277369
110	0.283	0.282	0.265	0.374	0.341	0.375	0.451	0.509	0.487	0.25	0.242	0.263	0.363	0.376	0.398	0.402	0.383	0.365	0.398	0.489	0.361	0.312	0.362	0.394		110	0.276667	0.363333	0.482333	0.251667	0.379	0.383333	0.416	0.356			0.010116	0.0193477	0.0292803	0.0105987	0.0176918	0.0185023	0.0658711	0.041328
120	0.362	0.351	0.323	0.441	0.395	0.44	0.522	0.585	0.561	0.31	0.264	0.292	0.386	0.386	0.441	0.432	0.438	0.391	0.448	0.507	0.381	0.367	0.433	0.458		120	0.345333	0.425333	0.556	0.288667	0.404333	0.420333	0.445333	0.419333			0.020108	0.0262742	0.0317962	0.0231805	0.0317543	0.0255799	0.0630423	0.0470142
130	0.414	0.426	0.391	0.531	0.458	0.517	0.589	0.654	0.615	0.366	0.308	0.324	0.418	0.413	0.51	0.479	0.487	0.429	0.548	0.545	0.408	0.427	0.485	0.53		130	0.410333	0.502	0.619333	0.332667	0.447	0.465	0.500333	0.480667			0.0177858	0.0387427	0.0327159	0.0299555	0.0546168	0.0314325	0.0799771	0.0516366
140	0.486	0.545	0.49	0.608	0.521	0.585	0.659	0.713	0.691	0.441	0.366	0.375	0.485	0.441	0.57	0.539	0.552	0.492	0.648	0.627	0.404	0.489	0.546	0.6		140	0.507	0.571333	0.687667	0.394	0.498667	0.527667	0.559667	0.545			0.0329697	0.0450814	0.0271539	0.0409512	0.0655769	0.0315647	0.13522	0.0555068
150	0.559	0.648	0.598	0.706	0.591	0.663	0.726	0.762	0.748	0.505	0.419	0.411	0.552	0.474	0.644	0.615	0.625	0.585	0.675	0.594	0.58	0.559	0.614	0.677		150	0.601667	0.653333	0.745333	0.445	0.556667	0.608333	0.616333	0.616667			0.0446132	0.0581062	0.0181475	0.0521153	0.085096	0.0208167	0.0512868	0.0590452
160	0.649	0.739	0.69	0.772	0.645	0.721	0.789	0.791	0.805	0.563	0.455	0.461	0.63	0.529	0.704	0.673	0.704	0.641	0.722	0.629	0.55	0.615	0.643	0.734		160	0.692667	0.712667	0.795	0.493	0.621	0.672667	0.633667	0.664			0.0450592	0.0639088	0.0087178	0.060696	0.0878465	0.0315013	0.0860949	0.0622174
170	0.731	0.796	0.75	0.832	0.691	0.772	0.843	0.826	0.841	0.59	0.493	0.513	0.686	0.606	0.74	0.722	0.758	0.693	0.745	0.654	0.589	0.67	0.701	0.788		170	0.759	0.765	0.836667	0.532	0.677333	0.724333	0.662667	0.719667			0.0334215	0.0707602	0.00929157	0.0512152	0.0674191	0.0325628	0.0783603	0.0611746
180	0.787	0.841	0.798	0.884	0.735	0.817	0.872	0.855	0.88	0.64	0.515	0.549	0.73	0.686	0.779	0.765	0.804	0.753	0.773	0.694	0.607	0.725	0.754	0.82		180	0.808667	0.812	0.869	0.568	0.731667	0.774	0.691333	0.766333			0.0285365	0.0746257	0.0127671	0.0646297	0.0465224	0.0266646	0.0830321	0.0486861
190	0.847	0.877	0.845	0.933	0.777	0.857	0.902	0.883	0.928	0.652	0.546	0.589	0.794	0.74	0.818	0.817	0.865	0.823	0.8	0.715	0.647	0.797	0.806	0.857		190	0.856333	0.855667	0.904333	0.595667	0.784	0.835	0.720667	0.82			0.0179258	0.0780085	0.0225906	0.0533135	0.03995	0.0261534	0.0766572	0.0323574
200	0.89	0.904	0.878	0.959	0.808	0.889	0.933	0.902	0.942	0.696	0.569	0.619	0.85	0.785	0.859	0.828	0.893	0.855	0.857	0.748	0.679	0.833	0.837	0.875		200	0.890667	0.885333	0.925667	0.628	0.831333	0.858667	0.761333	0.848333			0.0130128	0.0755667	0.0209841	0.0639766	0.0403774	0.0326548	0.0897459	0.0231805
210	0.935	0.935	0.916	1.003	0.854	0.926	0.976	0.926	0.979	0.684	0.591	0.643	0.919	0.805	0.895	0.869	0.94	0.886	0.892	0.759	0.679	0.886	0.886	0.923		210	0.928667	0.927667	0.960333	0.639333	0.873	0.898333	0.776667	0.898333			0.0109697	0.074514	0.0297714	0.0466083	0.0600999	0.037072	0.107593	0.021362
220	0.956	0.957	0.949	1.014	0.884	0.95	1.002	0.939	1.002	0.703	0.599	0.658	0.952	0.784	0.917	0.873	0.963	0.921	0.967	0.8	0.708	0.916	0.907	0.938		220	0.954	0.949333	0.981	0.653333	0.884333	0.919	0.825	0.920333			0.0043589	0.0650026	0.0363731	0.0521568	0.088636	0.0450333	0.131297	0.0159478
230	0.988	0.978	0.983	1.034	0.914	0.968	1.024	0.956	1.022	0.713	0.615	0.677	0.988	0.816	0.95	0.895	0.985	0.972	1.012	0.827	0.775	0.947	0.937	0.958		230	0.983	0.972	1.00067	0.668333	0.918	0.950667	0.871333	0.947333			0.005	0.0600999	0.0386954	0.0495715	0.0903549	0.048645	0.124565	0.010504
240	1.014	0.998	1.01	1.043	0.938	0.982	1.056	0.984	1.049	0.734	0.625	0.701	1.02	0.876	0.962	0.925	1.012	0.986	1.028	0.856	0.783	0.974	0.961	0.981		240	1.00733	0.987667	1.02967	0.686667	0.952667	0.974333	0.889	0.972			0.00832666	0.0527289	0.0397031	0.0558957	0.0724523	0.044658	0.12579	0.0101489
250	1.04	1.017	1.033	1.065	0.968	1	1.088	0.999	1.064	0.739	0.63	0.709	1.044	0.922	0.992	0.946	1.049	1.013	1.035	0.881	0.802	0.997	0.991	1.007		250	1.03	1.011	1.05033	0.692667	0.986	1.00267	0.906	0.998333			0.0117898	0.0494267	0.0460471	0.0563057	0.0612209	0.0522717	0.118495	0.0080829
260	1.054	1.026	1.052	1.092	0.997	1.022	1.106	1	1.081	0.738	0.625	0.718	1.067	0.954	1.028	0.965	1.077	1.045	1.06	0.903	0.835	1.011	1.024	1.026		260	1.044	1.037	1.06233	0.693667	1.01633	1.029	0.932667	1.02033			0.0156205	0.0492443	0.0554106	0.060302	0.0573963	0.0576888	0.115396	0.00814453
270	1.079	1.049	1.075	1.12	1.032	1.056	1.146	1.023	1.094	0.735	0.616	0.721	1.098	1	1.051	0.994	1.111	1.079	1.083	0.924	0.864	1.035	1.049	1.058		270	1.06767	1.06933	1.08767	0.690667	1.04967	1.06133	0.957	1.04733			0.0162891	0.0454899	0.0617441	0.065041	0.0490136	0.0604676	0.113168	0.0115902
280	1.103	1.072	1.096	1.117	1.046	1.06	1.152	1.043	1.1	0.723	0.61	0.728	1.125	1.04	1.066	1.031	1.132	1.112	1.096	0.96	0.896	1.041	1.061	1.092		280	1.09033	1.07433	1.09833	0.687	1.077	1.09167	0.984	1.06467			0.0162583	0.0376076	0.0545191	0.0667308	0.0435546	0.0534821	0.102137	0.025697
290	1.111	1.082	1.113	1.145	1.073	1.086	1.17	1.067	1.118	0.721	0.611	0.727	1.141	1.077	1.098	1.053	1.155	1.144	1.095	0.962	0.888	1.056	1.083	1.121		290	1.102	1.10133	1.11833	0.686333	1.10533	1.11733	0.981667	1.08667			0.0173494	0.038371	0.0515008	0.0653095	0.0326241	0.0559851	0.104892	0.0326548
300	1.129	1.097	1.128	1.132	1.076	1.091	1.189	1.074	1.129	0.717	0.608	0.734	1.161	1.097	1.119	1.081	1.172	1.17	1.099	0.996	0.941	1.067	1.101	1.149		300	1.118	1.09967	1.13067	0.686333	1.12567	1.141	1.012	1.10567			0.0181934	0.0289885	0.0575181	0.0683691	0.0325167	0.0519711	0.080206	0.0411987
310	1.131	1.107	1.143	1.138	1.097	1.103	1.206	1.092	1.145	0.727	0.612	0.734	1.181	1.127	1.138	1.107	1.2	1.197	1.098	0.976	0.909	1.095	1.118	1.162		310	1.127	1.11267	1.14767	0.691	1.14867	1.168	0.994333	1.125			0.0183303	0.0221435	0.0570468	0.0685055	0.0285365	0.0528488	0.0958245	0.0340441
320	1.15	1.127	1.16	1.128	1.104	1.105	1.222	1.098	1.159	0.721	0.631	0.745	1.203	1.144	1.149	1.131	1.219	1.218	1.105	1.001	0.976	1.108	1.127	1.178		320	1.14567	1.11233	1.15967	0.699	1.16533	1.18933	1.02733	1.13767			0.0169214	0.0135769	0.0620027	0.0600999	0.0327159	0.0505206	0.068413	0.0361985
330	1.162	1.13	1.168	1.143	1.132	1.122	1.23	1.116	1.17	0.721	0.645	0.748	1.213	1.176	1.162	1.148	1.234	1.241	1.106	0.99	1.004	1.125	1.149	1.194		330	1.15333	1.13233	1.172	0.704667	1.18367	1.20767	1.03333	1.156			0.0204287	0.010504	0.0570263	0.0534072	0.0263502	0.0517912	0.0633193	0.0350286
340	1.165	1.143	1.178	1.142	1.134	1.128	1.243	1.127	1.177	0.714	0.655	0.754	1.226	1.194	1.182	1.164	1.242	1.265	1.119	1.029	1.014	1.148	1.163	1.216		340	1.162	1.13467	1.18233	0.707667	1.20067	1.22367	1.054	1.17567			0.0176918	0.00702377	0.0581836	0.0498029	0.022745	0.0529371	0.0567891	0.0357258
350	1.189	1.157	1.196	1.157	1.156	1.148	1.267	1.139	1.188	0.73	0.67	0.757	1.244	1.223	1.202	1.189	1.269	1.283	1.132	1.076	1.022	1.171	1.168	1.229		350	1.18067	1.15367	1.198	0.719	1.223	1.247	1.07667	1.18933			0.0207926	0.00493288	0.0645833	0.0445309	0.021	0.0507149	0.055003	0.0343851
360	1.197	1.164	1.204	1.22	1.203	1.179	1.283	1.149	1.191	0.742	0.68	0.76	1.25	1.238	1.211	1.201	1.281	1.302	1.131	1.088	1.058	1.194	1.183	1.241		360	1.18833	1.20067	1.20767	0.727333	1.233	1.26133	1.09233	1.206			0.021362	0.0205994	0.0685371	0.0419682	0.019975	0.0532948	0.0366924	0.0308058
370	1.2	1.169	1.21	1.206	1.191	1.171	1.282	1.167	1.205	0.745	0.689	0.762	1.254	1.251	1.227	1.212	1.286	1.307	1.138	1.084	1.046	1.211	1.203	1.259		370	1.193	1.18933	1.218	0.732	1.244	1.26833	1.08933	1.22433			0.0213776	0.0175594	0.0585918	0.0381969	0.0147986	0.0499032	0.0462313	0.0302875
380	1.218	1.18	1.224	1.202	1.193	1.178	1.292	1.185	1.223	0.76	0.699	0.765	1.271	1.277	1.246	1.232	1.311	1.324	1.148	1.077	1.035	1.239	1.218	1.275		380	1.20733	1.191	1.23333	0.741333	1.26467	1.289	1.08667	1.244			0.0238607	0.0121244	0.0542433	0.0367469	0.0164418	0.0497896	0.0571168	0.0288271
390	1.222	1.188	1.232	1.214	1.218	1.197	1.297	1.197	1.229	0.764	0.706	0.769	1.274	1.282	1.259	1.241	1.317	1.334	1.151	1.092	1.012	1.252	1.23	1.287		390	1.214	1.20967	1.241	0.746333	1.27167	1.29733	1.085	1.25633			0.0230651	0.0111505	0.0510686	0.035019	0.0116762	0.049521	0.0697639	0.028746
400	1.23	1.198	1.243	1.213	1.221	1.2	1.314	1.202	1.238	0.769	0.713	0.778	1.282	1.296	1.273	1.252	1.322	1.347	1.157	1.094	1.043	1.262	1.238	1.296		400	1.22367	1.21133	1.25133	0.753333	1.28367	1.307	1.098	1.26533			0.0231589	0.0105987	0.0571781	0.0352184	0.0115902	0.0492443	0.0571052	0.0291433
410	1.248	1.219	1.256	1.223	1.246	1.226	1.333	1.204	1.249	0.781	0.721	0.782	1.297	1.321	1.296	1.272	1.349	1.367	1.16	1.124	1.058	1.273	1.244	1.305		410	1.241	1.23167	1.262	0.761333	1.30467	1.32933	1.114	1.274			0.0194679	0.0125033	0.0654752	0.0349333	0.0141539	0.0504612	0.0517301	0.0305123
420	1.252	1.227	1.267	1.223	1.242	1.229	1.333	1.21	1.258	0.788	0.727	0.785	1.303	1.323	1.306	1.278	1.352	1.372	1.158	1.135	1.066	1.287	1.26	1.315		420	1.24867	1.23133	1.267	0.766667	1.31067	1.334	1.11967	1.28733			0.0202073	0.00971253	0.0619919	0.0343851	0.0107858	0.0495177	0.0478783	0.0275015
430	1.273	1.245	1.282	1.23	1.251	1.23	1.358	1.227	1.265	0.794	0.721	0.77	1.324	1.345	1.322	1.297	1.37	1.387	1.163	1.12	1.065	1.293	1.253	1.311		430	1.26667	1.237	1.28333	0.761667	1.33033	1.35133	1.116	1.28567			0.0192959	0.0121244	0.0673968	0.0372066	0.012741	0.0478156	0.0491223	0.0296873
440	1.269	1.244	1.286	1.236	1.264	1.246	1.354	1.245	1.276	0.796	0.725	0.766	1.331	1.341	1.334	1.296	1.366	1.383	1.164	1.09	1.059	1.298	1.269	1.319		440	1.26633	1.24867	1.29167	0.762333	1.33533	1.34833	1.10433	1.29533			0.0211266	0.0141892	0.0561635	0.0356417	0.0051316	0.0461122	0.0539475	0.0251064
450	1.282	1.262	1.3	1.245	1.275	1.254	1.369	1.263	1.297	0.801	0.731	0.763	1.342	1.358	1.346	1.313	1.379	1.402	1.168	1.09	1.075	1.31	1.278	1.323		450	1.28133	1.258	1.30967	0.765	1.34867	1.36467	1.111	1.30367			0.0190088	0.0153948	0.0541233	0.0350428	0.00832666	0.0461988	0.04993	0.0231589
460	1.279	1.258	1.292	1.25	1.279	1.252	1.368	1.274	1.306	0.809	0.734	0.763	1.346	1.363	1.347	1.315	1.384	1.399	1.166	1.086	1.074	1.315	1.292	1.329		460	1.27633	1.26033	1.316	0.768667	1.352	1.366	1.10867	1.312			0.0171561	0.0161967	0.0477912	0.0378197	0.00953939	0.0447996	0.0500133	0.0186815
470	1.296	1.274	1.308	1.258	1.306	1.278	1.383	1.293	1.32	0.818	0.737	0.767	1.358	1.381	1.365	1.334	1.402	1.409	1.171	1.09	1.101	1.325	1.298	1.338		470	1.29267	1.28067	1.332	0.774	1.368	1.38167	1.12067	1.32033			0.0172434	0.0241109	0.0461844	0.0409512	0.0117898	0.0414287	0.0439356	0.0204042
480	1.298	1.277	1.317	1.264	1.294	1.268	1.389	1.306	1.331	0.823	0.735	0.775	1.367	1.392	1.372	1.342	1.411	1.409	1.173	1.101	1.088	1.333	1.306	1.336		480	1.29733	1.27533	1.342	0.777667	1.377	1.38733	1.12067	1.325			0.0200083	0.0162891	0.0425793	0.0440606	0.0132288	0.0392726	0.0457857	0.0165227
490	1.301	1.288	1.322	1.268	1.3	1.271	1.398	1.318	1.334	0.822	0.738	0.779	1.374	1.401	1.375	1.355	1.417	1.41	1.18	1.129	1.087	1.338	1.309	1.355		490	1.30367	1.27967	1.35	0.779667	1.38333	1.394	1.132	1.334			0.0171561	0.017673	0.042332	0.042004	0.015308	0.0339559	0.0465725	0.0232594
500	1.303	1.29	1.324	1.282	1.322	1.288	1.4	1.325	1.34	0.828	0.744	0.78	1.379	1.406	1.384	1.359	1.423	1.405	1.179	1.145	1.09	1.348	1.32	1.367		500	1.30567	1.29733	1.355	0.784	1.38967	1.39567	1.138	1.345			0.0171561	0.0215716	0.0396863	0.0421426	0.0143643	0.0330051	0.044911	0.0236432
510	1.308	1.297	1.333	1.283	1.328	1.296	1.407	1.335	1.35	0.83	0.747	0.785	1.388	1.419	1.403	1.372	1.433	1.415	1.18	1.144	1.085	1.362	1.33	1.378		510	1.31267	1.30233	1.364	0.787333	1.40333	1.40667	1.13633	1.35667			0.0184481	0.0231589	0.0379868	0.0415492	0.0155027	0.0313422	0.0479618	0.0244404
520	1.318	1.31	1.343	1.294	1.335	1.303	1.415	1.344	1.363	0.833	0.754	0.79	1.397	1.435	1.419	1.388	1.449	1.431	1.185	1.126	1.104	1.373	1.327	1.387		520	1.32367	1.31067	1.374	0.792333	1.417	1.42267	1.13833	1.36233			0.0172143	0.0215484	0.036756	0.0395517	0.0190788	0.0313422	0.0418848	0.03139
530	1.317	1.315	1.346	1.305	1.334	1.305	1.417	1.348	1.373	0.837	0.751	0.792	1.399	1.443	1.427	1.391	1.455	1.444	1.185	1.112	1.111	1.372	1.335	1.392		530	1.326	1.31467	1.37933	0.793333	1.423	1.43	1.136	1.36633			0.0173494	0.0167432	0.0349333	0.0430155	0.0222711	0.0342199	0.0424382	0.0289194
540	1.319	1.32	1.354	1.308	1.342	1.31	1.417	1.357	1.385	0.839	0.748	0.796	1.407	1.449	1.435	1.397	1.461	1.448	1.187	1.122	1.115	1.382	1.345	1.395		540	1.331	1.32	1.38633	0.794333	1.43033	1.43533	1.14133	1.374			0.0199249	0.0190788	0.0300222	0.0455229	0.0213854	0.033828	0.0397031	0.0259422
550	1.327	1.329	1.361	1.314	1.341	1.308	1.434	1.363	1.388	0.841	0.745	0.804	1.415	1.463	1.45	1.407	1.475	1.467	1.188	1.155	1.132	1.393	1.351	1.403		550	1.339	1.321	1.395	0.796667	1.44267	1.44967	1.15833	1.38233			0.0190788	0.0175784	0.0360139	0.0484183	0.0248261	0.0371663	0.0281484	0.0275923
560	1.331	1.334	1.361	1.319	1.348	1.317	1.433	1.375	1.395	0.837	0.758	0.81	1.415	1.463	1.452	1.405	1.474	1.465	1.19	1.159	1.125	1.394	1.363	1.411		560	1.342	1.328	1.401	0.801667	1.44333	1.448	1.158	1.38933			0.0165227	0.0173494	0.0294618	0.0401539	0.0251462	0.03751	0.0325115	0.0243379
570	1.333	1.339	1.369	1.327	1.352	1.322	1.438	1.377	1.407	0.841	0.763	0.815	1.418	1.468	1.459	1.409	1.481	1.478	1.193	1.149	1.125	1.401	1.376	1.418		570	1.347	1.33367	1.40733	0.806333	1.44833	1.456	1.15567	1.39833			0.0192873	0.0160728	0.0305014	0.0397157	0.0266521	0.0407308	0.0344867	0.0211266
580	1.34	1.344	1.378	1.332	1.35	1.325	1.447	1.386	1.409	0.847	0.779	0.86	1.428	1.482	1.477	1.42	1.497	1.482	1.198	1.151	1.137	1.42	1.382	1.432		580	1.354	1.33567	1.414	0.828667	1.46233	1.46633	1.162	1.41133			0.0208806	0.012897	0.0308058	0.043501	0.0298385	0.0408207	0.0319531	0.0261024
590	1.339	1.351	1.379	1.343	1.356	1.334	1.446	1.395	1.421	0.835	0.791	0.863	1.424	1.477	1.478	1.415	1.496	1.485	1.201	1.163	1.15	1.418	1.397	1.435		590	1.35633	1.34433	1.42067	0.829667	1.45967	1.46533	1.17133	1.41667			0.0205264	0.0110604	0.0255016	0.0362951	0.0308923	0.0439356	0.0265016	0.0190351
600	1.344	1.357	1.384	1.353	1.359	1.337	1.449	1.405	1.426	0.844	0.795	0.866	1.426	1.479	1.485	1.412	1.5	1.498	1.205	1.158	1.156	1.424	1.405	1.442		600	1.36167	1.34967	1.42667	0.835	1.46333	1.47	1.173	1.42367			0.0204042	0.0113725	0.0220076	0.0363456	0.0324705	0.0502394	0.0277308	0.0185023
610	1.346	1.361	1.387	1.359	1.355	1.336	1.457	1.416	1.433	0.848	0.795	0.88	1.432	1.495	1.504	1.416	1.517	1.5	1.208	1.168	1.158	1.444	1.423	1.459		610	1.36467	1.35	1.43533	0.841	1.477	1.47767	1.178	1.442			0.0207445	0.0122882	0.0205994	0.0429302	0.0392301	0.0540771	0.0264575	0.0180831
620	1.355	1.371	1.395	1.375	1.375	1.356	1.466	1.425	1.435	0.854	0.796	0.928	1.44	1.509	1.52	1.424	1.533	1.52	1.211	1.189	1.163	1.46	1.437	1.47		620	1.37367	1.36867	1.442	0.859333	1.48967	1.49233	1.18767	1.45567			0.0201329	0.0109697	0.0213776	0.0661614	0.0433628	0.0595343	0.0240278	0.0169214
630	1.357	1.375	1.394	1.373	1.372	1.354	1.467	1.431	1.433	0.852	0.794	0.972	1.442	1.509	1.522	1.426	1.536	1.523	1.213	1.186	1.163	1.468	1.446	1.479		630	1.37533	1.36633	1.44367	0.872667	1.491	1.495	1.18733	1.46433			0.0185023	0.0106927	0.020232	0.0907818	0.0429302	0.0601082	0.0250267	0.0168028
640	1.365	1.384	1.401	1.376	1.37	1.354	1.475	1.444	1.44	0.859	0.791	0.969	1.45	1.52	1.536	1.434	1.548	1.531	1.218	1.19	1.182	1.482	1.453	1.488		640	1.38333	1.36667	1.453	0.873	1.502	1.50433	1.19667	1.47433			0.0180093	0.0113725	0.0191572	0.089822	0.0457384	0.0615007	0.0189033	0.0187172
650	1.366	1.381	1.401	1.386	1.381	1.362	1.475	1.455	1.439	0.858	0.803	0.978	1.447	1.517	1.538	1.438	1.548	1.521	1.223	1.192	1.16	1.479	1.458	1.482		650	1.38267	1.37633	1.45633	0.879667	1.50067	1.50233	1.19167	1.473			0.0175594	0.0126623	0.018037	0.0894893	0.047648	0.0573265	0.0315013	0.0130767
660	1.376	1.393	1.412	1.386	1.391	1.368	1.488	1.46	1.436	0.854	0.806	0.979	1.457	1.534	1.555	1.449	1.56	1.544	1.227	1.208	1.184	1.486	1.463	1.497		660	1.39367	1.38167	1.46133	0.879667	1.51533	1.51767	1.20633	1.482			0.0180093	0.0120968	0.0260256	0.0893103	0.0515978	0.0600028	0.0215484	0.0173494
670	1.38	1.401	1.417	1.399	1.391	1.371	1.49	1.465	1.439	0.846	0.798	1.011	1.457	1.535	1.56	1.454	1.56	1.558	1.233	1.203	1.187	1.492	1.468	1.498		670	1.39933	1.387	1.46467	0.885	1.51733	1.524	1.20767	1.486			0.0185562	0.0144222	0.0255016	0.111727	0.0537246	0.06063	0.0233524	0.0158745
680	1.385	1.405	1.419	1.402	1.397	1.378	1.495	1.469	1.448	0.849	0.813	1.017	1.457	1.539	1.565	1.457	1.566	1.56	1.234	1.204	1.197	1.498	1.471	1.501		680	1.403	1.39233	1.47067	0.893	1.52033	1.52767	1.21167	1.49			0.017088	0.0126623	0.0235443	0.108885	0.0563678	0.0612726	0.0196554	0.0165227
690	1.385	1.407	1.415	1.4	1.391	1.374	1.494	1.465	1.451	0.845	0.811	1.001	1.451	1.535	1.562	1.456	1.56	1.544	1.234	1.202	1.198	1.496	1.47	1.505		690	1.40233	1.38833	1.47	0.885667	1.516	1.52	1.21133	1.49033			0.0155349	0.0132035	0.0219317	0.101318	0.0578878	0.056	0.0197315	0.0181751
700	1.389	1.401	1.414	1.401	1.396	1.377	1.496	1.468	1.461	0.853	0.809	0.987	1.452	1.536	1.566	1.457	1.565	1.561	1.236	1.215	1.2	1.499	1.483	1.505		700	1.40133	1.39133	1.475	0.883	1.518	1.52767	1.217	1.49567			0.0125033	0.0126623	0.0185203	0.0927146	0.0590931	0.0612318	0.0180831	0.0113725
710	1.394	1.415	1.421	1.416	1.406	1.385	1.499	1.473	1.464	0.845	0.806	0.983	1.451	1.544	1.573	1.46	1.57	1.566	1.242	1.214	1.213	1.5	1.488	1.513		710	1.41	1.40233	1.47867	0.878	1.52267	1.532	1.223	1.50033			0.0141774	0.0158219	0.0181751	0.093	0.0637364	0.0623859	0.0164621	0.0125033
720	1.4	1.41	1.421	1.415	1.413	1.392	1.506	1.479	1.469	0.853	0.811	0.974	1.458	1.554	1.586	1.466	1.578	1.574	1.243	1.223	1.208	1.503	1.498	1.522		720	1.41033	1.40667	1.48467	0.879333	1.53267	1.53933	1.22467	1.50767			0.010504	0.012741	0.0191398	0.0846306	0.0666133	0.06354	0.0175594	0.0126623
730	1.405	1.417	1.427	1.421	1.415	1.395	1.512	1.486	1.473	0.856	0.815	0.945	1.46	1.565	1.597	1.471	1.586	1.587	1.245	1.23	1.215	1.51	1.504	1.529		730	1.41633	1.41033	1.49033	0.872	1.54067	1.548	1.23	1.51433			0.0110151	0.0136137	0.0198578	0.0664605	0.0716682	0.0666858	0.015	0.0130512
740	1.409	1.426	1.429	1.423	1.423	1.396	1.512	1.488	1.475	0.858	0.818	0.951	1.46	1.569	1.6	1.474	1.587	1.59	1.248	1.236	1.232	1.514	1.508	1.529		740	1.42133	1.414	1.49167	0.875667	1.543	1.55033	1.23867	1.517			0.0107858	0.0155885	0.0187705	0.0682373	0.0735323	0.0661236	0.00832666	0.0108167
750	1.414	1.423	1.427	1.424	1.421	1.396	1.514	1.495	1.479	0.875	0.82	0.958	1.466	1.572	1.605	1.482	1.588	1.595	1.251	1.244	1.229	1.519	1.512	1.537		750	1.42133	1.41367	1.496	0.884333	1.54767	1.555	1.24133	1.52267			0.00665833	0.0153731	0.0175214	0.0694718	0.0726246	0.0633167	0.0112398	0.012897
760	1.418	1.43	1.433	1.425	1.42	1.397	1.514	1.497	1.489	0.875	0.83	0.937	1.467	1.577	1.611	1.486	1.588	1.599	1.256	1.252	1.236	1.525	1.513	1.536		760	1.427	1.414	1.5	0.880667	1.55167	1.55767	1.248	1.52467			0.00793725	0.0149332	0.0127671	0.0537246	0.0752684	0.0623084	0.010583	0.0115036
770	1.422	1.431	1.433	1.438	1.434	1.401	1.514	1.502	1.496	0.886	0.822	0.896	1.47	1.581	1.615	1.49	1.589	1.595	1.26	1.253	1.236	1.526	1.518	1.536		770	1.42867	1.42433	1.504	0.868	1.55533	1.558	1.24967	1.52667			0.00585947	0.020306	0.00916515	0.0401497	0.075831	0.0589661	0.0123423	0.0090185
780	1.421	1.437	1.434	1.441	1.438	1.406	1.511	1.502	1.496	0.894	0.781	0.891	1.465	1.578	1.613	1.483	1.591	1.588	1.258	1.256	1.244	1.524	1.516	1.541		780	1.43067	1.42833	1.503	0.855333	1.552	1.554	1.25267	1.527			0.0085049	0.0193993	0.00754983	0.064392	0.0773499	0.0615061	0.00757188	0.0127671
790	1.431	1.438	1.44	1.449	1.44	1.403	1.517	1.511	1.506	0.911	0.767	0.885	1.47	1.586	1.626	1.493	1.596	1.603	1.262	1.251	1.251	1.532	1.531	1.546		790	1.43633	1.43067	1.51133	0.854333	1.56067	1.564	1.25467	1.53633			0.00472582	0.024379	0.00550757	0.076742	0.0810267	0.0615873	0.00635085	0.0083865
800	1.436	1.439	1.44	1.454	1.449	1.41	1.517	1.516	1.509	0.928	0.744	0.88	1.474	1.59	1.631	1.499	1.601	1.612	1.265	1.271	1.247	1.534	1.539	1.547		800	1.43833	1.43767	1.514	0.850667	1.565	1.57067	1.261	1.54			0.00208167	0.0240901	0.0043589	0.0954428	0.081431	0.0623084	0.01249	0.00655744
810	1.444	1.443	1.447	1.454	1.444	1.408	1.519	1.522	1.514	0.941	0.736	0.876	1.482	1.597	1.638	1.506	1.605	1.624	1.269	1.283	1.25	1.544	1.545	1.545		810	1.44467	1.43533	1.51833	0.851	1.57233	1.57833	1.26733	1.54467			0.00208167	0.0241937	0.00404145	0.104762	0.0808723	0.0633588	0.016563	0.00057735
820	1.438	1.446	1.442	1.458	1.451	1.417	1.514	1.518	1.51	0.934	0.731	0.877	1.472	1.586	1.627	1.495	1.597	1.622	1.267	1.282	1.253	1.541	1.54	1.554		820	1.442	1.442	1.514	0.847333	1.56167	1.57133	1.26733	1.545			0.004	0.0219317	0.004	0.104701	0.080314	0.067278	0.0145029	0.00781025
830	1.437	1.444	1.437	1.462	1.458	1.42	1.51	1.516	1.511	0.936	0.729	0.877	1.465	1.573	1.617	1.488	1.589	1.615	1.269	1.274	1.249	1.54	1.537	1.547		830	1.43933	1.44667	1.51233	0.847333	1.55167	1.564	1.264	1.54133			0.00404145	0.0231805	0.00321455	0.106641	0.0782134	0.0670895	0.0132288	0.0051316
840	1.443	1.449	1.443	1.467	1.462	1.421	1.514	1.526	1.524	0.941	0.719	0.875	1.471	1.583	1.631	1.493	1.594	1.627	1.272	1.287	1.248	1.546	1.55	1.554		840	1.445	1.45	1.52133	0.845	1.56167	1.57133	1.269	1.55			0.0034641	0.0252389	0.0064291	0.114	0.0821056	0.0698164	0.0196723	0.004
850	1.448	1.452	1.447	1.474	1.47	1.425	1.518	1.533	1.531	0.944	0.712	0.864	1.476	1.589	1.638	1.501	1.602	1.636	1.274	1.285	1.262	1.551	1.556	1.556		850	1.449	1.45633	1.52733	0.84	1.56767	1.57967	1.27367	1.55433			0.00264575	0.0272091	0.00814453	0.117847	0.0830803	0.0702163	0.0115036	0.00288675
860	1.454	1.458	1.449	1.47	1.472	1.424	1.518	1.538	1.536	0.936	0.724	0.867	1.48	1.597	1.645	1.506	1.609	1.64	1.277	1.296	1.27	1.558	1.56	1.558		860	1.45367	1.45533	1.53067	0.842333	1.574	1.585	1.281	1.55867			0.00450925	0.0271539	0.0110151	0.108131	0.0848705	0.0701498	0.0134536	0.0011547
870	1.453	1.46	1.45	1.474	1.478	1.426	1.515	1.537	1.539	0.942	0.753	0.875	1.48	1.592	1.642	1.504	1.603	1.64	1.275	1.295	1.259	1.554	1.564	1.55		870	1.45433	1.45933	1.53033	0.856667	1.57133	1.58233	1.27633	1.556			0.0051316	0.0289367	0.0133167	0.0958245	0.0829538	0.070316	0.018037	0.0072111
880	1.459	1.463	1.451	1.472	1.473	1.425	1.518	1.541	1.546	0.947	0.739	0.882	1.484	1.596	1.645	1.507	1.609	1.645	1.278	1.305	1.252	1.554	1.57	1.556		880	1.45767	1.45667	1.535	0.856	1.575	1.587	1.27833	1.56			0.0061101	0.0274287	0.0149332	0.10641	0.0825288	0.0715821	0.0265016	0.0087178
890	1.464	1.469	1.455	1.474	1.481	1.43	1.52	1.547	1.551	0.953	0.734	0.88	1.489	1.598	1.648	1.514	1.612	1.647	1.281	1.298	1.25	1.561	1.574	1.561		890	1.46267	1.46167	1.53933	0.855667	1.57833	1.591	1.27633	1.56533			0.0070946	0.0276466	0.0168622	0.111509	0.081304	0.068942	0.0243379	0.00750555
900	1.461	1.467	1.453	1.473	1.486	1.425	1.518	1.548	1.547	0.951	0.718	0.88	1.481	1.597	1.647	1.504	1.61	1.634	1.278	1.321	1.265	1.566	1.571	1.563		900	1.46033	1.46133	1.53767	0.849667	1.575	1.58267	1.288	1.56667			0.00702377	0.0321299	0.0170392	0.119425	0.0851587	0.0691761	0.0293087	0.00404145
910	1.457	1.462	1.447	1.478	1.489	1.427	1.512	1.544	1.544	0.948	0.725	0.877	1.47	1.589	1.637	1.492	1.599	1.632	1.278	1.311	1.27	1.556	1.563	1.554		910	1.45533	1.46467	1.53333	0.85	1.56533	1.57433	1.28633	1.55767			0.00763763	0.0330807	0.0184752	0.113925	0.0859787	0.073187	0.0217332	0.00472582
920	1.466	1.472	1.452	1.473	1.485	1.424	1.519	1.552	1.559	0.952	0.717	0.895	1.484	1.598	1.649	1.508	1.61	1.65	1.281	1.298	1.267	1.56	1.578	1.556		920	1.46333	1.46067	1.54333	0.854667	1.577	1.58933	1.282	1.56467			0.0102632	0.0323161	0.021362	0.122582	0.0844808	0.0732211	0.0155242	0.0117189
930	1.466	1.472	1.452	1.431	1.456	1.46	1.519	1.552	1.556	0.95	0.753	0.897	1.48	1.599	1.65	1.501	1.609	1.644	1.28	1.304	1.275	1.563	1.579	1.566		930	1.46333	1.449	1.54233	0.866667	1.57633	1.58467	1.28633	1.56933			0.0102632	0.0157162	0.020306	0.101943	0.0872372	0.0745408	0.0155027	0.0085049
940	1.479	1.482	1.462	1.426	1.474	1.463	1.524	1.564	1.565	0.963	0.74	0.884	1.494	1.61	1.661	1.518	1.618	1.65	1.283	1.31	1.277	1.565	1.587	1.568		940	1.47433	1.45433	1.551	0.862333	1.58833	1.59533	1.29	1.57333			0.0107858	0.0251462	0.023388	0.113068	0.0855823	0.0688573	0.0175784	0.0119304
950	1.477	1.481	1.456	1.436	1.477	1.47	1.521	1.564	1.567	0.971	0.741	0.868	1.49	1.608	1.659	1.517	1.617	1.652	1.283	1.301	1.264	1.564	1.589	1.564		950	1.47133	1.461	1.55067	0.86	1.58567	1.59533	1.28267	1.57233			0.0134288	0.0219317	0.0257358	0.115209	0.0866853	0.0700595	0.0185023	0.0144338
960	1.484	1.488	1.462	1.453	1.477	1.474	1.522	1.567	1.566	0.958	0.749	0.844	1.497	1.614	1.665	1.521	1.62	1.65	1.283	1.311	1.272	1.564	1.589	1.577		960	1.478	1.468	1.55167	0.850333	1.592	1.597	1.28867	1.57667			0.014	0.0130767	0.025697	0.104644	0.0861336	0.0675056	0.020108	0.0125033
970	1.491	1.489	1.463	1.453	1.479	1.481	1.527	1.573	1.572	0.941	0.735	0.836	1.5	1.61	1.661	1.526	1.618	1.65	1.286	1.302	1.252	1.564	1.592	1.574		970	1.481	1.471	1.55733	0.837333	1.59033	1.598	1.28	1.57667			0.0156205	0.0156205	0.0262742	0.103006	0.082282	0.0643739	0.0255343	0.0141892
980	1.477	1.477	1.451	1.439	1.483	1.488	1.51	1.553	1.552	0.943	0.742	0.832	1.481	1.592	1.638	1.504	1.599	1.632	1.282	1.302	1.247	1.561	1.581	1.57		980	1.46833	1.47	1.53833	0.839	1.57033	1.57833	1.277	1.57067			0.0150111	0.0269629	0.0245425	0.100683	0.0807114	0.0664555	0.0278388	0.0100167
990	1.485	1.482	1.451	1.446	1.487	1.492	1.518	1.558	1.562	0.937	0.731	0.83	1.487	1.595	1.647	1.513	1.608	1.639	1.285	1.289	1.225	1.565	1.587	1.572		990	1.47267	1.475	1.546	0.832667	1.57633	1.58667	1.26633	1.57467			0.0188237	0.0252389	0.0243311	0.103026	0.081617	0.0656531	0.0358515	0.0112398
1000	1.488	1.484	1.457	1.447	1.492	1.492	1.52	1.569	1.567	0.939	0.723	0.816	1.491	1.597	1.653	1.516	1.606	1.639	1.287	1.304	1.216	1.566	1.591	1.571		1000	1.47633	1.477	1.552	0.826	1.58033	1.587	1.269	1.576			0.0168622	0.0259808	0.0277308	0.108347	0.082276	0.0636632	0.0466798	0.0132288
1010	1.487	1.486	1.456	1.45	1.49	1.498	1.52	1.565	1.562	0.941	0.728	0.822	1.491	1.601	1.654	1.513	1.61	1.639	1.287	1.31	1.241	1.564	1.589	1.578		1010	1.47633	1.47933	1.549	0.830333	1.582	1.58733	1.27933	1.577			0.0176163	0.0257164	0.0251595	0.106744	0.0831445	0.0659874	0.0351331	0.01253
1020	1.492	1.492	1.458	1.457	1.492	1.427	1.521	1.573	1.569	0.939	0.731	0.806	1.495	1.606	1.661	1.522	1.617	1.651	1.288	1.312	1.248	1.569	1.595	1.576		1020	1.48067	1.45867	1.55433	0.825333	1.58733	1.59667	1.28267	1.58			0.0196299	0.032532	0.0289367	0.105339	0.0845596	0.0668606	0.0323316	0.0134536
1030	1.49	1.487	1.457	1.455	1.493	1.43	1.52	1.573	1.565	0.937	0.737	0.803	1.492	1.603	1.656	1.519	1.61	1.647	1.287	1.307	1.231	1.566	1.594	1.572		1030	1.478	1.45933	1.55267	0.825667	1.58367	1.592	1.275	1.57733			0.0182483	0.0317228	0.0285715	0.101908	0.0836919	0.0658711	0.0393954	0.0147422

## Sheet: Figure 3D_RecO growth curve
Time	WT	B1	C1	RarA1	RarA2	RarA3	RuvB1	RuvB2	RuvB3	RarA RuvB 1	RarA RuvB 2	RarA RuvB 3	RecO1	RecO2	RecO3	RecO RarA1	RecO RarA2	RecO RarA3	RecO ruvB1	RecO ruvB2	RecO ruvB3	RecO RuvB RarA1	RecO RuvB RarA2	RecO RuvB RarA3	AVG	Time	WT	rarA	ruvB	rarA ruvB	recO	recO rarA	recO ruvB	recO ruvB rarA		stdev	WT	rarA	ruvB	rarA ruvB	recO	recO rarA	recO ruvB	recO ruvB rarA
0	0.094	0.093	0.094	0.097	0.098	0.101	0.111	0.114	0.113	0.103	0.104	0.106	0.109	0.109	0.103	0.108	0.11	0.103	0.109	0.11	0.111	0.107	0.105	0.106		0	0.0936667	0.0986667	0.112667	0.104333	0.107	0.107	0.11	0.106			0.00057735	0.00208167	0.00152753	0.00152753	0.0034641	0.00360555	0.001	0.001
10	0.096	0.096	0.096	0.099	0.1	0.1	0.118	0.12	0.119	0.105	0.107	0.109	0.116	0.117	0.108	0.114	0.115	0.108	0.113	0.115	0.114	0.111	0.108	0.109		10	0.096	0.0996667	0.119	0.107	0.113667	0.112333	0.114	0.109333			1.69967e-17	0.00057735	0.001	0.002	0.00493288	0.00378594	0.001	0.00152753
20	0.099	0.1	0.1	0.102	0.103	0.104	0.125	0.129	0.127	0.108	0.109	0.111	0.124	0.128	0.116	0.119	0.121	0.115	0.117	0.118	0.118	0.115	0.113	0.113		20	0.0996667	0.103	0.127	0.109333	0.122667	0.118333	0.117667	0.113667			0.00057735	0.001	0.002	0.00152753	0.0061101	0.00305505	0.00057735	0.0011547
30	0.103	0.105	0.103	0.107	0.106	0.109	0.137	0.14	0.137	0.112	0.113	0.115	0.133	0.138	0.126	0.127	0.129	0.123	0.121	0.123	0.124	0.12	0.119	0.119		30	0.103667	0.107333	0.138	0.113333	0.132333	0.126333	0.122667	0.119333			0.0011547	0.00152753	0.00173205	0.00152753	0.00602771	0.00305505	0.00152753	0.00057735
40	0.109	0.111	0.109	0.115	0.113	0.115	0.151	0.153	0.152	0.117	0.118	0.118	0.145	0.152	0.138	0.138	0.139	0.133	0.128	0.13	0.131	0.128	0.127	0.128		40	0.109667	0.114333	0.152	0.117667	0.145	0.136667	0.129667	0.127667			0.0011547	0.0011547	0.001	0.00057735	0.007	0.00321455	0.00152753	0.00057735
50	0.116	0.118	0.115	0.126	0.122	0.125	0.173	0.174	0.172	0.123	0.124	0.125	0.163	0.172	0.153	0.154	0.156	0.147	0.138	0.141	0.142	0.14	0.14	0.141		50	0.116333	0.124333	0.173	0.124	0.162667	0.152333	0.140333	0.140333			0.00152753	0.00208167	0.001	0.001	0.00950438	0.00472582	0.00208167	0.00057735
60	0.125	0.129	0.125	0.145	0.137	0.143	0.202	0.203	0.199	0.132	0.133	0.134	0.186	0.199	0.173	0.175	0.181	0.168	0.154	0.158	0.158	0.156	0.157	0.158		60	0.126333	0.141667	0.201333	0.133	0.186	0.174667	0.156667	0.157			0.0023094	0.00416333	0.00208167	0.001	0.013	0.00650641	0.0023094	0.001
70	0.14	0.146	0.14	0.171	0.158	0.167	0.235	0.241	0.234	0.144	0.145	0.147	0.218	0.233	0.199	0.207	0.211	0.193	0.173	0.182	0.178	0.177	0.177	0.183		70	0.142	0.165333	0.236667	0.145333	0.216667	0.203667	0.177667	0.179			0.0034641	0.00665833	0.00378594	0.00152753	0.0170392	0.00945163	0.00450925	0.0034641
80	0.16	0.168	0.16	0.208	0.188	0.204	0.284	0.306	0.287	0.162	0.161	0.161	0.259	0.279	0.233	0.246	0.249	0.23	0.199	0.211	0.212	0.209	0.207	0.215		80	0.162667	0.2	0.292333	0.161333	0.257	0.241667	0.207333	0.210333			0.0046188	0.010583	0.0119304	0.00057735	0.0230651	0.0102144	0.00723418	0.00416333
90	0.188	0.2	0.189	0.252	0.23	0.25	0.338	0.389	0.355	0.183	0.181	0.184	0.298	0.32	0.278	0.293	0.291	0.274	0.231	0.25	0.251	0.242	0.249	0.255		90	0.192333	0.244	0.360667	0.182667	0.298667	0.286	0.244	0.248667			0.00665833	0.0121655	0.0259679	0.00152753	0.0210079	0.0104403	0.0112694	0.00650641
100	0.223	0.235	0.223	0.307	0.28	0.307	0.395	0.436	0.415	0.214	0.211	0.213	0.327	0.351	0.314	0.319	0.322	0.314	0.286	0.287	0.302	0.294	0.296	0.297		100	0.227	0.298	0.415333	0.212667	0.330667	0.318333	0.291667	0.295667			0.0069282	0.0155885	0.020502	0.00152753	0.0187705	0.00404145	0.00896289	0.00152753
110	0.283	0.282	0.265	0.374	0.341	0.375	0.451	0.509	0.487	0.25	0.242	0.263	0.353	0.377	0.362	0.341	0.355	0.393	0.35	0.315	0.331	0.337	0.354	0.365		110	0.276667	0.363333	0.482333	0.251667	0.364	0.363	0.332	0.352			0.010116	0.0193477	0.0292803	0.0105987	0.0121244	0.0269072	0.0175214	0.0141067
120	0.362	0.351	0.323	0.441	0.395	0.44	0.522	0.585	0.561	0.31	0.264	0.292	0.367	0.392	0.414	0.375	0.423	0.486	0.429	0.353	0.421	0.393	0.417	0.437		120	0.345333	0.425333	0.556	0.288667	0.391	0.428	0.401	0.415667			0.020108	0.0262742	0.0317962	0.0231805	0.023516	0.0556687	0.0417612	0.0220303
130	0.414	0.426	0.391	0.531	0.458	0.517	0.589	0.654	0.615	0.366	0.308	0.324	0.392	0.416	0.478	0.441	0.497	0.577	0.501	0.425	0.497	0.458	0.487	0.521		130	0.410333	0.502	0.619333	0.332667	0.428667	0.505	0.474333	0.488667			0.0177858	0.0387427	0.0327159	0.0299555	0.0443772	0.068352	0.0427707	0.0315331
140	0.486	0.545	0.49	0.608	0.521	0.585	0.659	0.713	0.691	0.441	0.366	0.375	0.427	0.443	0.542	0.511	0.533	0.661	0.553	0.488	0.556	0.509	0.543	0.585		140	0.507	0.571333	0.687667	0.394	0.470667	0.568333	0.532333	0.545667			0.0329697	0.0450814	0.0271539	0.0409512	0.0622923	0.0810021	0.0384231	0.0380701
150	0.559	0.648	0.598	0.706	0.591	0.663	0.726	0.762	0.748	0.505	0.419	0.411	0.448	0.467	0.608	0.575	0.555	0.745	0.637	0.564	0.631	0.559	0.601	0.618		150	0.601667	0.653333	0.745333	0.445	0.507667	0.625	0.610667	0.592667			0.0446132	0.0581062	0.0181475	0.0521153	0.087409	0.104403	0.0405257	0.0303699
160	0.649	0.739	0.69	0.772	0.645	0.721	0.789	0.791	0.805	0.563	0.455	0.461	0.473	0.493	0.662	0.601	0.563	0.805	0.703	0.636	0.7	0.596	0.619	0.649		160	0.692667	0.712667	0.795	0.493	0.542667	0.656333	0.679667	0.621333			0.0450592	0.0639088	0.0087178	0.060696	0.103828	0.130144	0.0378462	0.0265769
170	0.731	0.796	0.75	0.832	0.691	0.772	0.843	0.826	0.841	0.59	0.493	0.513	0.497	0.514	0.697	0.634	0.588	0.825	0.77	0.736	0.772	0.621	0.636	0.66		170	0.759	0.765	0.836667	0.532	0.569333	0.682333	0.759333	0.639			0.0334215	0.0707602	0.00929157	0.0512152	0.110889	0.125676	0.020232	0.0196723
180	0.787	0.841	0.798	0.884	0.735	0.817	0.872	0.855	0.88	0.64	0.515	0.549	0.531	0.542	0.725	0.664	0.625	0.839	0.824	0.79	0.805	0.649	0.638	0.656		180	0.808667	0.812	0.869	0.568	0.599333	0.709333	0.806333	0.647667			0.0285365	0.0746257	0.0127671	0.0646297	0.108969	0.113975	0.0170392	0.00907377
190	0.847	0.877	0.845	0.933	0.777	0.857	0.902	0.883	0.928	0.652	0.546	0.589	0.561	0.568	0.791	0.712	0.656	0.856	0.871	0.84	0.853	0.665	0.688	0.669		190	0.856333	0.855667	0.904333	0.595667	0.64	0.741333	0.854667	0.674			0.0179258	0.0780085	0.0225906	0.0533135	0.130817	0.103176	0.0155671	0.0122882
200	0.89	0.904	0.878	0.959	0.808	0.889	0.933	0.902	0.942	0.696	0.569	0.619	0.591	0.579	0.832	0.732	0.688	0.861	0.894	0.87	0.876	0.681	0.692	0.686		200	0.890667	0.885333	0.925667	0.628	0.667333	0.760333	0.88	0.686333			0.0130128	0.0755667	0.0209841	0.0639766	0.142732	0.0899129	0.01249	0.00550757
210	0.935	0.935	0.916	1.003	0.854	0.926	0.976	0.926	0.979	0.684	0.591	0.643	0.632	0.591	0.864	0.795	0.714	0.871	0.953	0.929	0.915	0.716	0.737	0.723		210	0.928667	0.927667	0.960333	0.639333	0.695667	0.793333	0.932333	0.725333			0.0109697	0.074514	0.0297714	0.0466083	0.147215	0.0785133	0.019218	0.0106927
220	0.956	0.957	0.949	1.014	0.884	0.95	1.002	0.939	1.002	0.703	0.599	0.658	0.671	0.639	0.851	0.805	0.74	0.877	0.986	0.956	0.939	0.723	0.74	0.746		220	0.954	0.949333	0.981	0.653333	0.720333	0.807333	0.960333	0.736333			0.0043589	0.0650026	0.0363731	0.0521568	0.114286	0.0685298	0.0237978	0.0119304
230	0.988	0.978	0.983	1.034	0.914	0.968	1.024	0.956	1.022	0.713	0.615	0.677	0.698	0.697	0.868	0.848	0.799	0.893	1.01	0.991	0.972	0.749	0.756	0.766		230	0.983	0.972	1.00067	0.668333	0.754333	0.846667	0.991	0.757			0.005	0.0600999	0.0386954	0.0495715	0.0984395	0.0470142	0.019	0.008544
240	1.014	0.998	1.01	1.043	0.938	0.982	1.056	0.984	1.049	0.734	0.625	0.701	0.735	0.752	0.87	0.883	0.831	0.914	1.022	1.022	0.99	0.782	0.776	0.796		240	1.00733	0.987667	1.02967	0.686667	0.785667	0.876	1.01133	0.784667			0.00832666	0.0527289	0.0397031	0.0558957	0.0735278	0.0419404	0.0184752	0.0102632
250	1.04	1.017	1.033	1.065	0.968	1	1.088	0.999	1.064	0.739	0.63	0.709	0.761	0.808	0.874	0.919	0.87	0.926	1.037	1.054	1.006	0.794	0.785	0.821		250	1.03	1.011	1.05033	0.692667	0.814333	0.905	1.03233	0.8			0.0117898	0.0494267	0.0460471	0.0563057	0.0567656	0.0305123	0.0243379	0.018735
260	1.054	1.026	1.052	1.092	0.997	1.022	1.106	1	1.081	0.738	0.625	0.718	0.794	0.833	0.924	0.949	0.921	0.928	1.051	1.074	1.033	0.847	0.803	0.818		260	1.044	1.037	1.06233	0.693667	0.850333	0.932667	1.05267	0.822667			0.0156205	0.0492443	0.0554106	0.060302	0.0667108	0.0145717	0.0205508	0.0223681
270	1.079	1.049	1.075	1.12	1.032	1.056	1.146	1.023	1.094	0.735	0.616	0.721	0.847	0.87	0.999	0.98	0.95	0.94	1.068	1.105	1.041	0.882	0.81	0.837		270	1.06767	1.06933	1.08767	0.690667	0.905333	0.956667	1.07133	0.843			0.0162891	0.0454899	0.0617441	0.065041	0.0819288	0.0208167	0.0321299	0.0363731
280	1.103	1.072	1.096	1.117	1.046	1.06	1.152	1.043	1.1	0.723	0.61	0.728	0.921	0.895	1.043	1.016	1.006	0.952	1.076	1.123	1.076	0.919	0.864	0.852		280	1.09033	1.07433	1.09833	0.687	0.953	0.991333	1.09167	0.878333			0.0162583	0.0376076	0.0545191	0.0667308	0.079019	0.0344287	0.0271355	0.0357258
290	1.111	1.082	1.113	1.145	1.073	1.086	1.17	1.067	1.118	0.721	0.611	0.727	0.954	0.929	1.073	1.053	1.015	0.938	1.082	1.134	1.091	0.926	0.898	0.846		290	1.102	1.10133	1.11833	0.686333	0.985333	1.002	1.10233	0.89			0.0173494	0.038371	0.0515008	0.0653095	0.0769437	0.0585918	0.0277909	0.0405956
300	1.129	1.097	1.128	1.132	1.076	1.091	1.189	1.074	1.129	0.717	0.608	0.734	0.979	0.972	1.104	1.083	1.064	0.968	1.105	1.157	1.114	0.956	0.926	0.827		300	1.118	1.09967	1.13067	0.686333	1.01833	1.03833	1.12533	0.903			0.0181934	0.0289885	0.0575181	0.0683691	0.074272	0.0616468	0.0277909	0.0675056
310	1.131	1.107	1.143	1.138	1.097	1.103	1.206	1.092	1.145	0.727	0.612	0.734	0.995	1.008	1.131	1.113	1.077	0.962	1.125	1.176	1.124	1.008	0.945	0.88		310	1.127	1.11267	1.14767	0.691	1.04467	1.05067	1.14167	0.944333			0.0183303	0.0221435	0.0570468	0.0685055	0.0750489	0.0788691	0.0297377	0.0640026
320	1.15	1.127	1.16	1.128	1.104	1.105	1.222	1.098	1.159	0.721	0.631	0.745	1.018	1.042	1.148	1.148	1.11	0.965	1.133	1.19	1.14	1.047	0.964	0.892		320	1.14567	1.11233	1.15967	0.699	1.06933	1.07433	1.15433	0.967667			0.0169214	0.0135769	0.0620027	0.0600999	0.0691761	0.0965729	0.0310859	0.077565
330	1.162	1.13	1.168	1.143	1.132	1.122	1.23	1.116	1.17	0.721	0.645	0.748	1.055	1.079	1.175	1.173	1.115	0.984	1.137	1.21	1.148	1.063	0.995	0.879		330	1.15333	1.13233	1.172	0.704667	1.103	1.09067	1.165	0.979			0.0204287	0.010504	0.0570263	0.0534072	0.063498	0.0968211	0.0393573	0.0930376
340	1.165	1.143	1.178	1.142	1.134	1.128	1.243	1.127	1.177	0.714	0.655	0.754	1.075	1.118	1.191	1.207	1.137	1.015	1.143	1.221	1.162	1.056	1.01	0.897		340	1.162	1.13467	1.18233	0.707667	1.128	1.11967	1.17533	0.987667			0.0176918	0.00702377	0.0581836	0.0498029	0.058643	0.0971665	0.0406735	0.0818189
350	1.189	1.157	1.196	1.157	1.156	1.148	1.267	1.139	1.188	0.73	0.67	0.757	1.096	1.15	1.213	1.226	1.125	1.035	1.159	1.243	1.174	1.034	1.072	0.883		350	1.18067	1.15367	1.198	0.719	1.153	1.12867	1.192	0.996333			0.0207926	0.00493288	0.0645833	0.0445309	0.0585577	0.0955528	0.0447996	0.0999717
360	1.197	1.164	1.204	1.22	1.203	1.179	1.283	1.149	1.191	0.742	0.68	0.76	1.111	1.178	1.238	1.244	1.125	1.036	1.17	1.26	1.185	1.034	1.046	0.882		360	1.18833	1.20067	1.20767	0.727333	1.17567	1.135	1.205	0.987333			0.021362	0.0205994	0.0685371	0.0419682	0.0635321	0.10436	0.0482183	0.0914185
370	1.2	1.169	1.21	1.206	1.191	1.171	1.282	1.167	1.205	0.745	0.689	0.762	1.13	1.205	1.257	1.25	1.123	1.059	1.169	1.264	1.204	1.026	1.037	0.889		370	1.193	1.18933	1.218	0.732	1.19733	1.144	1.21233	0.984			0.0213776	0.0175594	0.0585918	0.0381969	0.0638462	0.0972163	0.0480451	0.082456
380	1.218	1.18	1.224	1.202	1.193	1.178	1.292	1.185	1.223	0.76	0.699	0.765	1.172	1.234	1.284	1.272	1.139	1.072	1.177	1.286	1.217	1.032	1.093	0.906		380	1.20733	1.191	1.23333	0.741333	1.23	1.161	1.22667	1.01033			0.0238607	0.0121244	0.0542433	0.0367469	0.056107	0.101799	0.0551392	0.0953642
390	1.222	1.188	1.232	1.214	1.218	1.197	1.297	1.197	1.229	0.764	0.706	0.769	1.194	1.252	1.299	1.29	1.186	1.053	1.178	1.291	1.236	1.03	1.09	0.893		390	1.214	1.20967	1.241	0.746333	1.24833	1.17633	1.235	1.00433			0.0230651	0.0111505	0.0510686	0.035019	0.0525959	0.118795	0.0565066	0.100977
400	1.23	1.198	1.243	1.213	1.221	1.2	1.314	1.202	1.238	0.769	0.713	0.778	1.212	1.274	1.312	1.295	1.183	1.085	1.181	1.303	1.238	1.037	1.034	0.906		400	1.22367	1.21133	1.25133	0.753333	1.266	1.18767	1.24067	0.992333			0.0231589	0.0105987	0.0571781	0.0352184	0.0504777	0.105078	0.0610437	0.0747819
410	1.248	1.219	1.256	1.223	1.246	1.226	1.333	1.204	1.249	0.781	0.721	0.782	1.254	1.298	1.33	1.308	1.227	1.116	1.181	1.31	1.239	1.047	1.027	0.915		410	1.241	1.23167	1.262	0.761333	1.294	1.217	1.24333	0.996333			0.0194679	0.0125033	0.0654752	0.0349333	0.0381576	0.0963898	0.0646091	0.071143
420	1.252	1.227	1.267	1.223	1.242	1.229	1.333	1.21	1.258	0.788	0.727	0.785	1.27	1.316	1.337	1.319	1.23	1.1	1.192	1.322	1.251	1.055	1.068	0.904		420	1.24867	1.23133	1.267	0.766667	1.30767	1.21633	1.255	1.009			0.0202073	0.00971253	0.0619919	0.0343851	0.0342685	0.110138	0.0650922	0.0911647
430	1.273	1.245	1.282	1.23	1.251	1.23	1.358	1.227	1.265	0.794	0.721	0.77	1.292	1.336	1.349	1.33	1.245	1.116	1.193	1.327	1.25	1.054	1.06	0.948		430	1.26667	1.237	1.28333	0.761667	1.32567	1.23033	1.25667	1.02067			0.0192959	0.0121244	0.0673968	0.0372066	0.0298719	0.107751	0.0672483	0.0630026
440	1.269	1.244	1.286	1.236	1.264	1.246	1.354	1.245	1.276	0.796	0.725	0.766	1.302	1.347	1.355	1.33	1.263	1.099	1.195	1.328	1.264	1.065	1.107	0.925		440	1.26633	1.24867	1.29167	0.762333	1.33467	1.23067	1.26233	1.03233			0.0211266	0.0141892	0.0561635	0.0356417	0.0285715	0.118846	0.0665157	0.095296
450	1.282	1.262	1.3	1.245	1.275	1.254	1.369	1.263	1.297	0.801	0.731	0.763	1.32	1.369	1.375	1.337	1.25	1.111	1.212	1.333	1.271	1.074	1.116	0.927		450	1.28133	1.258	1.30967	0.765	1.35467	1.23267	1.272	1.039			0.0190088	0.0153948	0.0541233	0.0350428	0.0301717	0.113993	0.0605062	0.0992421
460	1.279	1.258	1.292	1.25	1.279	1.252	1.368	1.274	1.306	0.809	0.734	0.763	1.327	1.373	1.383	1.335	1.292	1.105	1.219	1.337	1.289	1.079	1.107	0.926		460	1.27633	1.26033	1.316	0.768667	1.361	1.244	1.28167	1.03733			0.0171561	0.0161967	0.0477912	0.0378197	0.0298664	0.122282	0.0593408	0.0974286
470	1.296	1.274	1.308	1.258	1.306	1.278	1.383	1.293	1.32	0.818	0.737	0.767	1.344	1.393	1.41	1.343	1.303	1.103	1.231	1.355	1.294	1.089	1.11	0.918		470	1.29267	1.28067	1.332	0.774	1.38233	1.24967	1.29333	1.039			0.0172434	0.0241109	0.0461844	0.0409512	0.0342685	0.128582	0.0620027	0.105314
480	1.298	1.277	1.317	1.264	1.294	1.268	1.389	1.306	1.331	0.823	0.735	0.775	1.356	1.399	1.42	1.344	1.342	1.127	1.234	1.36	1.298	1.09	1.126	0.933		480	1.29733	1.27533	1.342	0.777667	1.39167	1.271	1.29733	1.04967			0.0200083	0.0162891	0.0425793	0.0440606	0.0326241	0.124712	0.0630026	0.102627
490	1.301	1.288	1.322	1.268	1.3	1.271	1.398	1.318	1.334	0.822	0.738	0.779	1.365	1.415	1.429	1.345	1.343	1.133	1.246	1.373	1.304	1.102	1.121	0.932		490	1.30367	1.27967	1.35	0.779667	1.403	1.27367	1.30767	1.05167			0.0171561	0.017673	0.042332	0.042004	0.0336452	0.121825	0.0635793	0.104069
500	1.303	1.29	1.324	1.282	1.322	1.288	1.4	1.325	1.34	0.828	0.744	0.78	1.37	1.42	1.435	1.348	1.335	1.137	1.253	1.374	1.325	1.111	1.121	0.928		500	1.30567	1.29733	1.355	0.784	1.40833	1.27333	1.31733	1.05333			0.0171561	0.0215716	0.0396863	0.0421426	0.0340343	0.118247	0.0608632	0.108657
510	1.308	1.297	1.333	1.283	1.328	1.296	1.407	1.335	1.35	0.83	0.747	0.785	1.386	1.433	1.448	1.351	1.326	1.137	1.261	1.38	1.333	1.113	1.118	0.921		510	1.31267	1.30233	1.364	0.787333	1.42233	1.27133	1.32467	1.05067			0.0184481	0.0231589	0.0379868	0.0415492	0.0323471	0.117006	0.0599361	0.112322
520	1.318	1.31	1.343	1.294	1.335	1.303	1.415	1.344	1.363	0.833	0.754	0.79	1.403	1.449	1.464	1.352	1.328	1.156	1.272	1.381	1.333	1.122	1.114	0.924		520	1.32367	1.31067	1.374	0.792333	1.43867	1.27867	1.32867	1.05333			0.0172143	0.0215484	0.036756	0.0395517	0.0317857	0.106908	0.0546291	0.112077
530	1.317	1.315	1.346	1.305	1.334	1.305	1.417	1.348	1.373	0.837	0.751	0.792	1.414	1.457	1.471	1.352	1.326	1.15	1.275	1.391	1.347	1.13	1.118	0.912		530	1.326	1.31467	1.37933	0.793333	1.44733	1.276	1.33767	1.05333			0.0173494	0.0167432	0.0349333	0.0430155	0.0297041	0.109891	0.0585605	0.122545
540	1.319	1.32	1.354	1.308	1.342	1.31	1.417	1.357	1.385	0.839	0.748	0.796	1.425	1.461	1.479	1.356	1.324	1.151	1.287	1.402	1.358	1.134	1.137	0.909		540	1.331	1.32	1.38633	0.794333	1.455	1.277	1.349	1.06			0.0199249	0.0190788	0.0300222	0.0455229	0.0274955	0.110286	0.0580259	0.130778
550	1.327	1.329	1.361	1.314	1.341	1.308	1.434	1.363	1.388	0.841	0.745	0.804	1.442	1.483	1.495	1.361	1.335	1.156	1.295	1.403	1.363	1.139	1.139	0.924		550	1.339	1.321	1.395	0.796667	1.47333	1.284	1.35367	1.06733			0.0190788	0.0175784	0.0360139	0.0484183	0.0277909	0.111611	0.0546016	0.12413
560	1.331	1.334	1.361	1.319	1.348	1.317	1.433	1.375	1.395	0.837	0.758	0.81	1.442	1.481	1.496	1.363	1.357	1.161	1.295	1.405	1.375	1.145	1.138	0.924		560	1.342	1.328	1.401	0.801667	1.473	1.29367	1.35833	1.069			0.0165227	0.0173494	0.0294618	0.0401539	0.0278747	0.114932	0.0568624	0.125622
570	1.333	1.339	1.369	1.327	1.352	1.322	1.438	1.377	1.407	0.841	0.763	0.815	1.449	1.486	1.503	1.364	1.363	1.184	1.303	1.415	1.38	1.151	1.129	0.931		570	1.347	1.33367	1.40733	0.806333	1.47933	1.30367	1.366	1.07033			0.0192873	0.0160728	0.0305014	0.0397157	0.0276104	0.103636	0.0572975	0.121167
580	1.34	1.344	1.378	1.332	1.35	1.325	1.447	1.386	1.409	0.847	0.779	0.86	1.467	1.502	1.518	1.368	1.358	1.2	1.315	1.421	1.384	1.161	1.119	0.941		580	1.354	1.33567	1.414	0.828667	1.49567	1.30867	1.37333	1.07367			0.0208806	0.012897	0.0308058	0.043501	0.0260832	0.0942408	0.053799	0.116796
590	1.339	1.351	1.379	1.343	1.356	1.334	1.446	1.395	1.421	0.835	0.791	0.863	1.463	1.502	1.517	1.368	1.373	1.191	1.329	1.423	1.39	1.163	1.118	0.956		590	1.35633	1.34433	1.42067	0.829667	1.494	1.31067	1.38067	1.079			0.0205264	0.0110604	0.0255016	0.0362951	0.0278747	0.103665	0.04769	0.108871
600	1.344	1.357	1.384	1.353	1.359	1.337	1.449	1.405	1.426	0.844	0.795	0.866	1.465	1.502	1.52	1.368	1.39	1.184	1.332	1.428	1.401	1.168	1.114	0.964		600	1.36167	1.34967	1.42667	0.835	1.49567	1.314	1.387	1.082			0.0204042	0.0113725	0.0220076	0.0363456	0.0280416	0.113119	0.0495076	0.105698
610	1.346	1.361	1.387	1.359	1.355	1.336	1.457	1.416	1.433	0.848	0.795	0.88	1.486	1.515	1.539	1.372	1.384	1.185	1.341	1.441	1.411	1.175	1.123	0.98		610	1.36467	1.35	1.43533	0.841	1.51333	1.31367	1.39767	1.09267			0.0207445	0.0122882	0.0205994	0.0429302	0.0265393	0.11159	0.051316	0.100977
620	1.355	1.371	1.395	1.375	1.375	1.356	1.466	1.425	1.435	0.854	0.796	0.928	1.501	1.527	1.553	1.374	1.381	1.199	1.352	1.448	1.421	1.183	1.131	0.998		620	1.37367	1.36867	1.442	0.859333	1.527	1.318	1.407	1.104			0.0201329	0.0109697	0.0213776	0.0661614	0.026	0.103116	0.0495076	0.0954096
630	1.357	1.375	1.394	1.373	1.372	1.354	1.467	1.431	1.433	0.852	0.794	0.972	1.503	1.53	1.555	1.376	1.393	1.195	1.359	1.451	1.434	1.182	1.136	1.024		630	1.37533	1.36633	1.44367	0.872667	1.52933	1.32133	1.41467	1.114			0.0185023	0.0106927	0.020232	0.0907818	0.0260064	0.109738	0.0489524	0.081265
640	1.365	1.384	1.401	1.376	1.37	1.354	1.475	1.444	1.44	0.859	0.791	0.969	1.518	1.541	1.568	1.379	1.394	1.209	1.37	1.455	1.438	1.192	1.147	1.043		640	1.38333	1.36667	1.453	0.873	1.54233	1.32733	1.421	1.12733			0.0180093	0.0113725	0.0191572	0.089822	0.0250267	0.102754	0.0449778	0.0764221
650	1.366	1.381	1.401	1.386	1.381	1.362	1.475	1.455	1.439	0.858	0.803	0.978	1.518	1.537	1.572	1.379	1.398	1.222	1.375	1.453	1.448	1.194	1.151	1.053		650	1.38267	1.37633	1.45633	0.879667	1.54233	1.333	1.42533	1.13267			0.0175594	0.0126623	0.018037	0.0894893	0.0273922	0.0965971	0.0436616	0.0722657
660	1.376	1.393	1.412	1.386	1.391	1.368	1.488	1.46	1.436	0.854	0.806	0.979	1.537	1.556	1.589	1.381	1.402	1.237	1.39	1.463	1.44	1.196	1.159	1.069		660	1.39367	1.38167	1.46133	0.879667	1.56067	1.34	1.431	1.14133			0.0180093	0.0120968	0.0260256	0.0893103	0.0263122	0.0898165	0.0373229	0.0653172
670	1.38	1.401	1.417	1.399	1.391	1.371	1.49	1.465	1.439	0.846	0.798	1.011	1.54	1.558	1.589	1.382	1.408	1.242	1.399	1.465	1.442	1.194	1.167	1.079		670	1.39933	1.387	1.46467	0.885	1.56233	1.344	1.43533	1.14667			0.0185562	0.0144222	0.0255016	0.111727	0.0247857	0.0892861	0.0335012	0.060136
680	1.385	1.405	1.419	1.402	1.397	1.378	1.495	1.469	1.448	0.849	0.813	1.017	1.546	1.563	1.595	1.382	1.408	1.23	1.41	1.464	1.445	1.2	1.174	1.091		680	1.403	1.39233	1.47067	0.893	1.568	1.34	1.43967	1.155			0.017088	0.0126623	0.0235443	0.108885	0.0248797	0.0961457	0.0273922	0.0569298
690	1.385	1.407	1.415	1.4	1.391	1.374	1.494	1.465	1.451	0.845	0.811	1.001	1.539	1.557	1.593	1.384	1.417	1.241	1.414	1.468	1.443	1.203	1.174	1.091		690	1.40233	1.38833	1.47	0.885667	1.563	1.34733	1.44167	1.156			0.0155349	0.0132035	0.0219317	0.101318	0.0274955	0.0935539	0.0270247	0.0581292
700	1.389	1.401	1.414	1.401	1.396	1.377	1.496	1.468	1.461	0.853	0.809	0.987	1.542	1.556	1.597	1.384	1.411	1.233	1.424	1.471	1.462	1.215	1.183	1.102		700	1.40133	1.39133	1.475	0.883	1.565	1.34267	1.45233	1.16667			0.0125033	0.0126623	0.0185203	0.0927146	0.0285832	0.0959288	0.0249466	0.0582437
710	1.394	1.415	1.421	1.416	1.406	1.385	1.499	1.473	1.464	0.845	0.806	0.983	1.548	1.562	1.599	1.388	1.423	1.237	1.428	1.477	1.466	1.21	1.181	1.099		710	1.41	1.40233	1.47867	0.878	1.56967	1.34933	1.457	1.16333			0.0141774	0.0158219	0.0181751	0.093	0.0263502	0.098845	0.0257099	0.0575702
720	1.4	1.41	1.421	1.415	1.413	1.392	1.506	1.479	1.469	0.853	0.811	0.974	1.559	1.568	1.612	1.39	1.416	1.235	1.434	1.484	1.48	1.221	1.192	1.108		720	1.41033	1.40667	1.48467	0.879333	1.57967	1.347	1.466	1.17367			0.010504	0.012741	0.0191398	0.0846306	0.0283608	0.0978621	0.0277849	0.0586884
730	1.405	1.417	1.427	1.421	1.415	1.395	1.512	1.486	1.473	0.856	0.815	0.945	1.569	1.578	1.62	1.39	1.419	1.241	1.444	1.497	1.479	1.222	1.203	1.109		730	1.41633	1.41033	1.49033	0.872	1.589	1.35	1.47333	1.178			0.0110151	0.0136137	0.0198578	0.0664605	0.0272213	0.0955039	0.0269506	0.0605062
740	1.409	1.426	1.429	1.423	1.423	1.396	1.512	1.488	1.475	0.858	0.818	0.951	1.571	1.58	1.62	1.393	1.428	1.252	1.445	1.499	1.488	1.218	1.2	1.109		740	1.42133	1.414	1.49167	0.875667	1.59033	1.35767	1.47733	1.17567			0.0107858	0.0155885	0.0187705	0.0682373	0.0260832	0.0931683	0.0285365	0.0584323
750	1.414	1.423	1.427	1.424	1.421	1.396	1.514	1.495	1.479	0.875	0.82	0.958	1.575	1.585	1.625	1.393	1.428	1.261	1.452	1.506	1.498	1.229	1.206	1.114		750	1.42133	1.41367	1.496	0.884333	1.595	1.36067	1.48533	1.183			0.00665833	0.0153731	0.0175214	0.0694718	0.0264575	0.08807	0.0291433	0.0608523
760	1.418	1.43	1.433	1.425	1.42	1.397	1.514	1.497	1.489	0.875	0.83	0.937	1.581	1.589	1.629	1.397	1.429	1.268	1.455	1.508	1.495	1.226	1.212	1.117		760	1.427	1.414	1.5	0.880667	1.59967	1.36467	1.486	1.185			0.00793725	0.0149332	0.0127671	0.0537246	0.0257164	0.0852311	0.0276225	0.0593043
770	1.422	1.431	1.433	1.438	1.434	1.401	1.514	1.502	1.496	0.886	0.822	0.896	1.584	1.591	1.634	1.393	1.428	1.273	1.458	1.507	1.495	1.227	1.21	1.114		770	1.42867	1.42433	1.504	0.868	1.603	1.36467	1.48667	1.18367			0.00585947	0.020306	0.00916515	0.0401497	0.027074	0.0812917	0.0255408	0.0609289
780	1.421	1.437	1.434	1.441	1.438	1.406	1.511	1.502	1.496	0.894	0.781	0.891	1.582	1.589	1.63	1.398	1.428	1.284	1.456	1.506	1.496	1.23	1.215	1.117		780	1.43067	1.42833	1.503	0.855333	1.60033	1.37	1.486	1.18733			0.0085049	0.0193993	0.00754983	0.064392	0.0259294	0.0759737	0.0264575	0.0613705
790	1.431	1.438	1.44	1.449	1.44	1.403	1.517	1.511	1.506	0.911	0.767	0.885	1.592	1.601	1.641	1.399	1.421	1.296	1.464	1.513	1.502	1.239	1.221	1.118		790	1.43633	1.43067	1.51133	0.854333	1.61133	1.372	1.493	1.19267			0.00472582	0.024379	0.00550757	0.076742	0.0260832	0.0667308	0.0257099	0.0652865
800	1.436	1.439	1.44	1.454	1.449	1.41	1.517	1.516	1.509	0.928	0.744	0.88	1.593	1.605	1.645	1.399	1.421	1.297	1.467	1.519	1.501	1.242	1.23	1.119		800	1.43833	1.43767	1.514	0.850667	1.61433	1.37233	1.49567	1.197			0.00208167	0.0240901	0.0043589	0.0954428	0.0272274	0.0661614	0.0264071	0.0678159
810	1.444	1.443	1.447	1.454	1.444	1.408	1.519	1.522	1.514	0.941	0.736	0.876	1.599	1.611	1.649	1.401	1.419	1.299	1.473	1.521	1.495	1.24	1.235	1.132		810	1.44467	1.43533	1.51833	0.851	1.61967	1.373	1.49633	1.20233			0.00208167	0.0241937	0.00404145	0.104762	0.0261024	0.0647148	0.0240278	0.0609617
820	1.438	1.446	1.442	1.458	1.451	1.417	1.514	1.518	1.51	0.934	0.731	0.877	1.591	1.602	1.639	1.399	1.421	1.316	1.467	1.518	1.511	1.243	1.238	1.138		820	1.442	1.442	1.514	0.847333	1.61067	1.37867	1.49867	1.20633			0.004	0.0219317	0.004	0.104701	0.0251462	0.0553745	0.0276466	0.0592312
830	1.437	1.444	1.437	1.462	1.458	1.42	1.51	1.516	1.511	0.936	0.729	0.877	1.581	1.591	1.631	1.398	1.424	1.329	1.459	1.512	1.514	1.247	1.241	1.145		830	1.43933	1.44667	1.51233	0.847333	1.601	1.38367	1.495	1.211			0.00404145	0.0231805	0.00321455	0.106641	0.0264575	0.0490951	0.0311929	0.0572364
840	1.443	1.449	1.443	1.467	1.462	1.421	1.514	1.526	1.524	0.941	0.719	0.875	1.589	1.6	1.645	1.402	1.424	1.338	1.466	1.528	1.527	1.257	1.25	1.153		840	1.445	1.45	1.52133	0.845	1.61133	1.388	1.507	1.22			0.0034641	0.0252389	0.0064291	0.114	0.0296704	0.0446766	0.0355106	0.0581292
850	1.448	1.452	1.447	1.474	1.47	1.425	1.518	1.533	1.531	0.944	0.712	0.864	1.598	1.609	1.65	1.403	1.421	1.351	1.471	1.532	1.529	1.254	1.248	1.155		850	1.449	1.45633	1.52733	0.84	1.619	1.39167	1.51067	1.219			0.00264575	0.0272091	0.00814453	0.117847	0.0274044	0.0363501	0.0343851	0.0555068
860	1.454	1.458	1.449	1.47	1.472	1.424	1.518	1.538	1.536	0.936	0.724	0.867	1.605	1.615	1.653	1.402	1.415	1.356	1.475	1.535	1.53	1.258	1.249	1.155		860	1.45367	1.45533	1.53067	0.842333	1.62433	1.391	1.51333	1.22067			0.00450925	0.0271539	0.0110151	0.108131	0.0253246	0.031	0.0332916	0.0570468
870	1.453	1.46	1.45	1.474	1.478	1.426	1.515	1.537	1.539	0.942	0.753	0.875	1.6	1.612	1.651	1.399	1.405	1.365	1.471	1.53	1.531	1.255	1.248	1.155		870	1.45433	1.45933	1.53033	0.856667	1.621	1.38967	1.51067	1.21933			0.0051316	0.0289367	0.0133167	0.0958245	0.0266646	0.0215716	0.034356	0.0558241
880	1.459	1.463	1.451	1.472	1.473	1.425	1.518	1.541	1.546	0.947	0.739	0.882	1.606	1.614	1.655	1.4	1.387	1.368	1.476	1.539	1.54	1.272	1.256	1.161		880	1.45767	1.45667	1.535	0.856	1.625	1.385	1.51833	1.22967			0.0061101	0.0274287	0.0149332	0.10641	0.0262869	0.0160935	0.0366652	0.0600028
890	1.464	1.469	1.455	1.474	1.481	1.43	1.52	1.547	1.551	0.953	0.734	0.88	1.609	1.617	1.656	1.398	1.363	1.378	1.482	1.54	1.541	1.265	1.259	1.164		890	1.46267	1.46167	1.53933	0.855667	1.62733	1.37967	1.521	1.22933			0.0070946	0.0276466	0.0168622	0.111509	0.0251462	0.0175594	0.0337787	0.0566598
900	1.461	1.467	1.453	1.473	1.486	1.425	1.518	1.548	1.547	0.951	0.718	0.88	1.606	1.612	1.653	1.4	1.373	1.412	1.476	1.542	1.549	1.262	1.256	1.168		900	1.46033	1.46133	1.53767	0.849667	1.62367	1.395	1.52233	1.22867			0.00702377	0.0321299	0.0170392	0.119425	0.0255799	0.019975	0.0402782	0.0526245
910	1.457	1.462	1.447	1.478	1.489	1.427	1.512	1.544	1.544	0.948	0.725	0.877	1.597	1.599	1.641	1.395	1.38	1.423	1.461	1.534	1.552	1.258	1.255	1.167		910	1.45533	1.46467	1.53333	0.85	1.61233	1.39933	1.51567	1.22667			0.00763763	0.0330807	0.0184752	0.113925	0.0248462	0.0218251	0.0481906	0.0516946
920	1.466	1.472	1.452	1.473	1.485	1.424	1.519	1.552	1.559	0.952	0.717	0.895	1.609	1.612	1.655	1.399	1.383	1.434	1.475	1.544	1.561	1.264	1.264	1.179		920	1.46333	1.46067	1.54333	0.854667	1.62533	1.40533	1.52667	1.23567			0.0102632	0.0323161	0.021362	0.122582	0.0257358	0.0260832	0.0455448	0.0490748
930	1.466	1.472	1.452	1.431	1.456	1.46	1.519	1.552	1.556	0.95	0.753	0.897	1.607	1.61	1.655	1.396	1.393	1.451	1.474	1.549	1.563	1.26	1.259	1.177		930	1.46333	1.449	1.54233	0.866667	1.624	1.41333	1.52867	1.232			0.0102632	0.0157162	0.020306	0.101943	0.0268887	0.0326548	0.0478574	0.047634
940	1.479	1.482	1.462	1.426	1.474	1.463	1.524	1.564	1.565	0.963	0.74	0.884	1.618	1.621	1.663	1.394	1.409	1.459	1.486	1.557	1.573	1.262	1.26	1.192		940	1.47433	1.45433	1.551	0.862333	1.634	1.42067	1.53867	1.238			0.0107858	0.0251462	0.023388	0.113068	0.0251595	0.0340343	0.0463069	0.0398497
950	1.477	1.481	1.456	1.436	1.477	1.47	1.521	1.564	1.567	0.971	0.741	0.868	1.618	1.62	1.662	1.391	1.397	1.46	1.491	1.554	1.576	1.263	1.263	1.196		950	1.47133	1.461	1.55067	0.86	1.63333	1.416	1.54033	1.24067			0.0134288	0.0219317	0.0257358	0.115209	0.0248462	0.038223	0.0441173	0.0386825
960	1.484	1.488	1.462	1.453	1.477	1.474	1.522	1.567	1.566	0.958	0.749	0.844	1.623	1.626	1.666	1.391	1.395	1.48	1.492	1.561	1.575	1.25	1.26	1.198		960	1.478	1.468	1.55167	0.850333	1.63833	1.422	1.54267	1.236			0.014	0.0130767	0.025697	0.104644	0.0240069	0.0502693	0.0444335	0.0332866
970	1.491	1.489	1.463	1.453	1.479	1.481	1.527	1.573	1.572	0.941	0.735	0.836	1.618	1.625	1.665	1.388	1.372	1.482	1.503	1.559	1.581	1.255	1.268	1.2		970	1.481	1.471	1.55733	0.837333	1.636	1.414	1.54767	1.241			0.0156205	0.0156205	0.0262742	0.103006	0.0253574	0.0594306	0.0402161	0.0360971
980	1.477	1.477	1.451	1.439	1.483	1.488	1.51	1.553	1.552	0.943	0.742	0.832	1.604	1.609	1.652	1.387	1.379	1.507	1.486	1.54	1.577	1.249	1.266	1.196		980	1.46833	1.47	1.53833	0.839	1.62167	1.42433	1.53433	1.237			0.0150111	0.0269629	0.0245425	0.100683	0.0263881	0.0717031	0.0457639	0.0365103
990	1.485	1.482	1.451	1.446	1.487	1.492	1.518	1.558	1.562	0.937	0.731	0.83	1.609	1.611	1.659	1.384	1.366	1.495	1.492	1.542	1.578	1.249	1.264	1.21		990	1.47267	1.475	1.546	0.832667	1.62633	1.415	1.53733	1.241			0.0188237	0.0252389	0.0243311	0.103026	0.0283078	0.0698642	0.0431895	0.0278747
1000	1.488	1.484	1.457	1.447	1.492	1.492	1.52	1.569	1.567	0.939	0.723	0.816	1.605	1.611	1.661	1.384	1.348	1.502	1.499	1.547	1.577	1.255	1.263	1.214		1000	1.47633	1.477	1.552	0.826	1.62567	1.41133	1.541	1.244			0.0168622	0.0259808	0.0277308	0.108347	0.0307463	0.0805564	0.0393446	0.0262869
1010	1.487	1.486	1.456	1.45	1.49	1.498	1.52	1.565	1.562	0.941	0.728	0.822	1.61	1.612	1.659	1.381	1.35	1.517	1.493	1.545	1.576	1.236	1.259	1.221		1010	1.47633	1.47933	1.549	0.830333	1.627	1.416	1.538	1.23867			0.0176163	0.0257164	0.0251595	0.106744	0.0277308	0.0888313	0.0419404	0.0191398
1020	1.492	1.492	1.458	1.457	1.492	1.427	1.521	1.573	1.569	0.939	0.731	0.806	1.618	1.62	1.662	1.382	1.326	1.514	1.499	1.552	1.579	1.236	1.255	1.229		1020	1.48067	1.45867	1.55433	0.825333	1.63333	1.40733	1.54333	1.24			0.0196299	0.032532	0.0289367	0.105339	0.0248462	0.0965263	0.0406981	0.0134536
1030	1.49	1.487	1.457	1.455	1.493	1.43	1.52	1.573	1.565	0.937	0.737	0.803	1.615	1.615	1.657	1.377	1.315	1.517	1.499	1.548	1.581	1.226	1.257	1.233		1030	1.478	1.45933	1.55267	0.825667	1.629	1.403	1.54267	1.23867			0.0182483	0.0317228	0.0285715	0.101908	0.0242487	0.103479	0.0412593	0.0162583

## Sheet: Figure 6A_WT SOS induction
TIME	WT1	WT2	WT3	WT UV 1	WT UV 2	WT UV 3	rarA1	rarA2	rarA3	rarA UV 1	rarA UV 2	rarA UV 3	ruvB 1	ruvB 2	ruvB 3	ruvB UV 1	ruvB UV 2	ruvB UV 3	RarA ruvB 1	RarA ruvB 2	RarA ruvB 3	RarA ruvB UV1	RarA ruvB UV2	RarA ruvB UV3		AVG	WT	WT UV	rarA	rarA UV	ruvB	ruvB UV	RB	RB UV		stdev	WT	WT UV	rarA	rarA UV	ruvB	ruvB UV	RB	RB UV
0	-20226.3	-20216.3	-21144.9	-20551.5	-20969.4	-20681.8	-15318.4	-15618.1	-16614	-14654.8	-12767.1	-14268.1	3800	2717.95	2393.26	6932.23	4986.96	4443.22	10383.5	7884.89	7688.41	7646.91	6944.04	8666.67		0	-20529.1	-20734.3	-15850.2	-13896.7	2970.4	5454.14	8652.25	7752.54		0	533.246	213.798	678.232	997.145	736.566	1308.62	1502.48	866.158
10	-15217.9	-16746.8	-16636.7	-14436.5	-15472	-15598.4	-11254.2	-12407.7	-14029.3	-12603.7	-10680.7	-12383.8	4181.82	3021.28	3191.96	6803.83	5141.37	4201.17	8355.69	7262.33	6267.07	6927.54	7248.97	9892.16		10	-16200.5	-15169	-12563.7	-11889.4	3465.02	5382.13	7295.03	8022.89		10	852.727	637.469	1394.15	1052.56	626.605	1317.93	1044.7	1626.79
20	-11579.8	-13065.5	-13059.8	-8419.08	-9347.36	-9403.87	-9345.76	-10352.5	-11687.8	-10203.8	-8928.17	-10397.4	3302.49	2467.39	2500	7654.18	8432.1	7717.28	7393.03	6545.45	5897.44	9071.93	8724.56	11600.4		20	-12568.4	-9056.77	-10462	-9843.13	2756.63	7934.52	6611.98	9798.98		20	856.16	552.978	1174.85	798.268	473.013	432.068	750.015	1569.75
30	-8125.87	-9596.82	-9474.36	-1176.42	-2102.5	-3216.1	-6386.26	-7010.23	-8269.14	-8289.17	-6990.11	-8726.79	3539.63	2597.63	3435.9	7962.85	10639.1	10905.8	7035.37	6613.28	6086.26	10793.2	10985.1	13751		30	-9065.68	-2165.01	-7221.87	-8002.02	3191.05	9835.91	6578.3	11843.1		30	816.199	1021.27	959.116	903.248	516.529	1627.59	475.524	1655.07
40	-6378.28	-6899.58	-6857.72	3887.39	3216.31	3246.76	-5064.47	-5778	-6215.53	-6228.81	-5690.41	-7023.46	3575.76	2710.11	2968.17	8827.93	12916.1	12815.4	6416.67	6656.68	5701.28	12019.9	12153	16433.3		40	-6711.86	3450.15	-5686	-6314.23	3084.68	11519.8	6258.21	13535.4		40	289.649	378.963	581.016	670.617	444.428	2331.78	497.019	2510.54
50	-5316.89	-5717.4	-5760.16	7306.82	7170.89	7605.29	-3874.71	-4322.26	-4830.35	-5010.72	-4242.19	-4854.84	4143.15	3673.7	3563.38	9081.72	14230.1	14723.3	6642.58	6756.15	6781.32	12891.4	14302.2	18160.8		50	-5598.15	7361	-4342.44	-4702.58	3793.41	12678.4	6726.69	15118.2		50	244.515	222.211	478.136	406.261	307.864	3124.56	73.9157	2727.79
60	-4434.85	-4537.07	-4742.95	10430.8	10575.3	10942.3	-3189.78	-3389.87	-4194.77	-2858.07	-2683.53	-3362.39	4728.96	4756.57	4042.83	9832.19	16510.7	17307.9	7419.33	7309.99	7224.01	14808.8	15883.7	20634.1		60	-4571.62	10649.5	-3591.47	-2968	4509.45	14550.3	7317.78	17108.9		60	156.929	263.702	531.961	352.525	404.34	4105.38	97.8924	3099.88
70	-3836.47	-4005.93	-4302.43	12460.5	12823.9	12780.4	-2705.09	-3232.51	-3598.52	-1415.04	-176.217	-1309.91	5585.89	5708.6	5340.09	10133.8	18972.5	19313.7	8256.25	7877.39	8262.37	15870.8	17446	21121		70	-4048.28	12688.3	-3178.71	-967.054	5544.86	16140	8132	18145.9		70	235.848	198.473	449.14	686.9	187.647	5204.32	220.519	2694.17
80	-3767.87	-3877.6	-4013.65	13721.5	13785.8	13939.7	-2821.65	-2967.16	-3596.99	808.219	2260.2	1422.85	6305.71	6843.48	6425.08	10256.2	21109.2	20445.3	9032.43	9078.39	9524.81	18166.3	19404.2	23804.6		80	-3886.37	13815.6	-3128.6	1497.09	6524.75	17270.2	9211.87	20458.4		80	123.125	112.118	412.113	728.83	282.403	6083.4	271.979	2963.3
90	-4245.23	-3484.58	-3920.22	14808.3	14520	14620.4	-2947.5	-3431.28	-3906.59	3090.61	3466.59	3091.05	7333.33	7873.27	7278.23	11136.8	22571.2	22267	11364.9	11594.7	11973.3	21329.6	21600.5	27703.3		90	-3883.35	14649.6	-3428.46	3216.08	7494.94	18658.3	11644.3	23544.5		90	381.667	146.379	479.551	216.946	328.797	6515.56	307.243	3604.19
100	-3602.33	-3284.74	-3560.61	14846	14816.2	15027.5	-2457.68	-2558.27	-2978.45	4370.92	5170.36	4493.91	8800.98	8523.99	8307.12	12545.4	22787.4	23063.8	12472.7	14002.3	14102.8	24383	24984.3	31697		100	-3482.56	14896.6	-2664.8	4678.4	8544.03	19465.5	13525.9	27021.4		100	172.58	114.375	276.246	430.47	247.539	5994.61	913.497	4060.28
110	-1997.52	-2091.12	-2403.61	16428.1	16097.8	16465.5	-1825.62	-2053.35	-3086.15	6879.35	7679.45	7189.68	9684.32	10527.8	9339.45	13665.8	24456.2	25093.9	13560.6	15397.1	16158.8	26738.1	28157.4	32222.5		110	-2164.08	16330.4	-2321.71	7249.5	9850.51	21072	15038.9	29039.3		110	212.65	202.326	671.749	403.39	611.35	6421.88	1335.63	2846.61
120	-2136.97	-1771.23	-1701.92	16270.7	16038.6	16420.4	-2079.56	-2297.37	-2314.36	8143.95	7595.71	8033.13	10995.7	11492.1	10668.2	17650.5	26527.7	27166.9	15306	17033.7	18228.3	29123.9	30515.2	32952.6		120	-1870.04	16243.2	-2230.43	7924.26	11052	23781.7	16856	30863.9		120	233.747	192.363	130.933	289.877	414.792	5319.4	1469.25	1938.04
130	-1782.44	-1522.05	-1647.4	16803.8	17255.6	17169.6	-1630.18	-2030.59	-2536.94	8868.41	8154.35	8536.54	12016.9	12637.9	11692	22154.4	27840.3	28263.4	17044.7	19068.7	20609.8	31350.3	33449	38482.1		130	-1650.63	17076.3	-2065.9	8519.77	12115.6	26086	18907.7	34427.1		130	130.228	239.905	454.408	357.328	480.596	3411.51	1788.02	3665.09
140	-1901.59	-1380.32	-1444.15	17351.1	17858.4	17445	-1660.84	-1895.72	-3142.78	9696.36	8791.04	8580.66	12590.3	14177	12566.7	22758.3	29520	29708.6	19136.6	21492.2	23078.5	34876.8	35996.5	36210.3		140	-1575.35	17551.5	-2233.12	9022.69	13111.3	27328.9	21235.7	35694.5		140	284.328	269.913	796.502	592.823	922.938	3959.44	1983.42	716.209
150	-1917.53	-1088.06	-1300.82	17710.5	17962.8	18101.7	-1210.04	-1467.11	-2721.46	11166.5	9828.33	11416.3	13699.6	15424.9	13738.6	24321.2	31331	30913.5	21287.4	24203.8	26026	37474.5	38288	41505.6		150	-1435.47	17925	-1799.54	10803.7	14287.7	28855.2	23839.1	39089.4		150	430.817	198.345	808.689	853.912	985.004	3932.12	2390.26	2131.66
160	-1590.29	-673.741	-1098.58	18108.5	18545.7	18356.5	-1063.74	-1367.89	-3210.64	11362.5	10217.8	10652.8	15056.8	16300.8	14582.2	25090.1	32205.3	31980.6	23432.7	26120.4	28638.6	40841.3	42089	46500.7		160	-1120.87	18336.9	-1880.76	10744.4	15313.3	29758.7	26063.9	43143.7		160	458.679	219.302	1161.71	577.805	887.5	4044.67	2603.43	2973.43
170	-1556.63	-628.56	-719.341	18595.6	18955.2	18818.7	-760.256	-1219.39	-2808.41	12131.1	10976.2	10198	15818.2	17003.3	15801.6	24692.4	33165.7	33185	25727.8	28639.2	30954	43780.1	45385.1	52455.2		170	-968.178	18789.8	-1596.02	11101.8	16207.7	30347.7	28440.4	47206.8		170	511.635	181.545	1074.77	972.645	689.062	4897.65	2618.78	4615.52
180	-1541.55	-360.72	-444.575	18864.8	18152.7	17895.8	-898.569	-1206.13	-2712.92	12257.5	11633.1	12278.8	16552.7	17557.1	16591.8	25800.6	34549	34013.3	28077.2	30433.4	32897.5	47413.5	48726	60915.2		180	-782.282	18304.4	-1605.87	12056.5	16900.5	31454.3	30469.4	52351.6		180	658.883	502.038	970.986	366.837	568.96	4903.53	2410.34	7445.31
190	-1289.72	119.639	-217.845	19209.4	18795.6	15830.2	-586.65	-826.915	-2371.81	12553.1	11780.1	11325	17454.7	18170.9	18034.9	26602	35461.5	35530.4	29653.9	32631	34561.7	49779.6	52561.6	63513.2		190	-462.642	17945	-1261.79	11886.1	17886.8	32531.3	32282.2	55284.8		190	735.878	1843.18	968.783	620.879	380.356	5135.05	2472.44	7260.5
200	-881.664	175.303	-3.386	19543.7	15831.6	15920	-407.767	-480.888	-2026.69	13868.9	12512.5	12223.3	18037.5	19618.7	18343.8	27956.4	37036.9	36941.9	31458	34938.3	37110.3	53064.4	54949.1	65535.6		200	-236.582	17098.4	-971.78	12868.3	18666.7	33978.4	34502.2	57849.7		200	565.757	2118.12	914.306	878.565	838.596	5215.42	2851.26	6722.56
210	-965.155	585.479	217.36	19695.4	16185.6	15571.8	-412.774	-409.293	-2250.23	13659.2	12575.5	13368.4	18937.5	20016.8	19670.5	29973.1	38122.6	38059.3	33672.6	36774.8	39872.3	55852.3	58591.2	68661.2		210	-54.1055	17151	-1024.1	13201.1	19541.6	35385	36773.2	61034.9		210	810.177	2224.84	1061.86	560.932	551.09	4686.95	3099.83	6745.07
220	-956.897	604.055	206.972	19750.8	15606.5	15758.8	-230.95	-138.79	-1770.18	13033.7	12712.2	12989.1	19697.9	21197.7	20213.9	30658.3	38737.3	38546.8	35553.3	39126.2	41781.4	58292.8	60723.7	69429.1		220	-48.6231	17038.7	-713.306	12911.7	20369.8	35980.8	38820.3	62815.2		220	811.258	2350	916.437	174.171	761.975	4610.43	3125.29	5855.37
230	-448.703	870.912	355.532	20468.3	15288.7	15641	57.5758	-0.384468	-1765.45	13961.5	13358.3	13832.8	20261.1	22140.2	21124.4	32136.8	41076.3	39831	38146	41488.8	44259.3	60012.6	61997.5	71612.4		230	259.247	17132.7	-569.419	13717.5	21175.2	37681.4	41298	64540.8		230	665.055	2894.13	1036.2	317.719	940.546	4841.92	3061.1	6204.03
240	-270.98	1057.04	816.98	20397.1	15152.7	15677.2	396.296	-20.5531	-1369.52	13961.5	13263.5	14050.5	21129.8	22238.8	22485.2	33087.6	41323.8	40173.5	39451.8	43185.6	46251.7	60201.4	64822.9	73201.9		240	534.345	17075.7	-331.259	13717.5	21951.3	38195	42963	66075.4		240	707.685	2888.39	923	431	721.965	4460.36	3405.44	6590.14
250	-117.735	1271.88	945.872	20739.8	15079.9	15760.8	296.619	383.279	-1136.75	13961.5	13289.2	14038	22181.8	22557.1	23298.8	34048.1	42842.1	40956.7	41272	45157.1	46930.3	63421.8	67456.4	75153.1		250	700.005	17193.5	-152.285	13762.9	22679.2	39282.3	44453.1	68677.1		250	726.701	3089.97	853.674	412.018	568.413	4629.93	2894.11	5960.16
260	10.8814	1322.61	1257.23	21216.1	14797.8	15354.6	462.411	557.544	-929.431	13961.5	13891.7	14820.2	22830.1	23384.9	24345.1	34744.3	43790.8	41988	42889.4	46918	49571.3	64948.5	68507.2	76340.6		260	863.574	17122.8	30.1746	14224.5	23520	40174.4	46459.6	69932.1		260	739.177	3555.78	832.403	517.116	766.494	4788.22	3364.47	5828.18
270	129.649	1441.23	1281.95	20948.7	15155.5	14763.3	634.804	711.565	-1053.64	13961.5	13915.4	14209.6	23537.3	23715.4	24628.1	35047.8	44318.2	42618.5	44524.4	48989.8	51594.5	67435.6	69493.4	77557.5		270	950.945	16955.8	97.5747	14028.8	23960.3	40661.5	48369.6	71495.5		270	715.707	3463.5	997.724	158.265	585.166	4935.32	3575.58	5349.69
280	142.447	1670.17	1428.48	20733.8	15097.9	14920.3	800.974	751.588	-766.589	13961.5	14517.2	14822.5	23758.8	23747.7	25264.6	35169	45528.1	43076.7	46587.5	50163.6	53113	69541.9	71667.3	77635.6		280	1080.36	16917.3	261.991	14433.7	24257	41258	49954.7	72948.3		280	821.2	3306.31	891.118	436.524	872.593	5413.74	3267.72	4196.14
290	239.427	1818.3	1633.08	20448.4	14834.7	14898.1	785.079	927.465	-685.868	13961.5	14621	15059.7	24417.1	24405.6	26579.8	35657.2	45799	43795.4	47880.8	51541	54628.3	70610.9	73285.1	78617.7		290	1230.27	16727	342.225	14547.4	25134.2	41750.5	51350	74171.3		290	863.077	3222.95	893.196	552.779	1251.93	5371.21	3377.78	4076.3
300	45.2675	1733.02	1992.71	20479.8	14576.6	14803.1	912.155	932.02	-519.466	13961.5	14959.1	15325.2	24854	24267.3	27832.4	35940	47278.4	44358	49420	53156.4	55345.7	70525.7	75187.4	78836.4		300	1257	16619.8	441.57	14748.6	25651.2	42525.5	52640.7	74849.8		300	1057.4	3344.73	832.341	705.787	1911.58	5887.16	2996.29	4165.66
310	330.288	2031.47	2251.65	20299.2	15829.7	14881.7	963.732	1167.97	-471.392	13961.5	15228.4	14845.5	24525.5	24463.1	28227.1	37123.7	47455.7	45180	50976.4	54147.2	57945.4	73315	76746.9	80159.8		310	1537.8	17003.5	553.436	14678.5	25738.6	43253.1	54356.3	76740.6		310	1051.52	2893.23	893.382	649.754	2155.37	5428.84	3489.19	3422.44
320	498.504	1998.19	2069.03	19927.8	16610.5	15950.3	1010.45	1412.23	-462.495	13961.5	15308.5	15057.5	24979.1	24850.4	28522.7	36742	47771.4	45021.6	52230.2	56519.8	58745.9	73590.9	75801.8	79885.7		320	1521.91	17496.2	653.394	14775.8	26117.4	43178.4	55832	76426.2		320	887.001	2131.56	987.048	716.299	2084.06	5741.08	3311.83	3193.53
330	612.043	2308.99	2439.51	20137.8	16438.7	15749	1306.83	1454.69	-340.893	17173	15538.7	15855.2	24782.2	24596.5	29162.7	36701.7	48534.6	45442.2	52785.2	57557.2	59912.8	73499	77156.9	79477.6		330	1786.85	17441.8	806.875	16189	26180.5	43559.5	56751.7	76711.2		330	1019.5	2360.11	996.742	866.777	2584.35	6137.02	3631.41	3014.13
340	494.401	2358.38	2597.03	20248.3	16859.8	15689.1	1393.09	1568.95	-328.109	17744.6	16422.7	16450.3	25804.5	24412.7	28747.9	36824.1	49218.3	45325.5	54637.5	58243.1	60525.9	76617.9	78372.5	80484.4		340	1816.61	17599.1	877.977	16872.5	26321.7	43789.3	57802.2	78491.6		340	1151.26	2367.77	1048.2	755.373	2213.41	6338.29	2968.89	1936
350	563.725	2500	2862.3	20716.3	16885.4	15428.5	1454.66	1394.13	-163.923	18242.1	16771.3	16836.4	25842.7	24508.7	29733	36663.7	49904.2	46075.4	55971.4	59614	62063.6	74838.3	80547.1	80453.2		350	1975.34	17676.7	894.954	17283.3	26694.8	44214.4	59216.3	78612.9		350	1235.84	2731.29	917.514	831.03	2714.38	6813.61	3065.53	3269.19
360	404.04	2499.57	2867.39	20986.5	17346	15714.6	1792.3	1709.59	91.4513	17099	16651.4	15645.1	25352.2	24623.8	30086.7	36885.5	49768	46076.7	56302.1	59790	62146.4	77429.1	79313.1	80686.9		360	1923.67	18015.7	1197.78	16465.1	26687.5	44243.4	59412.8	79143		360	1328.82	2699.03	959.002	744.634	2966.19	6634.04	2940.34	1635.57
370	315.434	2665.54	3131.74	21045.1	17048.3	15470.4	1800.7	1844.87	270.955	18123	17142	16854	25812.4	24521.7	30323.4	37474.2	50513	46131.3	56898.3	60760.5	62308.4	76706	80712.9	81142.7		370	2037.57	17854.6	1305.51	17373	26885.8	44706.2	59989.1	79520.5		370	1509.52	2873.49	896.222	665.319	3046.18	6635.16	2786.3	2446.89
380	500.833	2732.39	3220.87	21240.1	17088.9	15567.4	2085.4	1859.32	302.741	18022.2	17471.5	16999	25456.3	24782.1	30750.4	37536.5	49652.8	46147.4	57260.5	61657.4	63129.7	76580.4	81023.5	80978.8		380	2151.36	17965.5	1415.82	17497.6	26996.3	44445.6	60682.5	79527.6		380	1450.12	2936.16	970.561	512.071	3268.61	6234.84	3053.63	2552.42
390	541.79	2920.23	3391.34	21677.6	17444.2	15820.2	2203.25	2179.29	462.386	18457.1	17530.7	17165.1	24922.9	24381.2	31412.3	38096	50402.1	47183.3	56608.4	62219.7	63530.9	76687.3	81833.1	81402.3		390	2284.45	18314	1614.98	17717.6	26905.5	45227.1	60786.4	79974.2		390	1527.46	3024.02	998.244	665.975	3912.42	6382	3677.11	2854.68
400	514.887	2921.66	3464.18	21591.7	17474.9	15608.9	2360.03	1972.15	422.862	18784.3	17645	17656.1	25110.4	24736	30909.9	38147.8	51000	46079.3	56819.3	62148.6	63383.2	77305.8	81860.8	81569.5		400	2300.24	18225.2	1585.02	18028.4	26918.8	45075.7	60783.7	80245.4		400	1569.78	3061.14	1024.97	654.6	3461.48	6484.61	3488.35	2549.9
410	567.376	3232.72	3556.69	21723.4	17284.4	15450.5	2448.15	2281.94	617.113	18181.7	18161.8	16914.9	25045.5	24435.5	30977.3	37606	50954.5	47007.9	56529.7	62746.4	64175.3	78821.4	82301	81122.2		410	2452.26	18152.8	1782.4	17752.8	26819.4	45189.5	61150.4	80748.2		410	1640.38	3225.31	1012.59	725.708	3613.72	6857.56	4064.99	1769.68
420	738.141	3310.05	3518.87	21850	17328.3	16298.7	2635.76	2426.06	907.899	18846.2	18633.4	17462.9	25298.8	24539.5	31163	38275	51164.8	46868.5	57272.7	62446	63767.4	77940.8	82456.3	80627.4		420	2522.35	18492.3	1989.91	18314.2	27000.5	45436.1	61162	80341.5		420	1548.7	2953.05	942.893	744.862	3624.8	6563.19	3432.44	2271.29
430	601.145	3238.06	3871.81	22215.2	17508.8	15756.6	2822.03	2618.78	646.367	18812.5	18557.5	18158.5	25001.6	24634.6	30836.1	39735.9	52142.5	46910.6	57659.7	62833.2	63223.3	77162.5	82528	81447.3		430	2570.34	18493.5	2029.06	18509.5	26824.1	46263	61238.7	80379.3		430	1734.56	3340.02	1201.75	329.629	3479.31	6228.58	3105.68	2837.74
440	731.111	3406.4	3923.18	21963	17333.9	15628.1	2853.49	2641.17	1014.34	19322.3	18802.2	18342.8	25017.1	24640.1	31645.5	40140.8	51659.1	47154.4	58682.1	62249.5	63613.3	77919.6	82236.7	81876.8		440	2686.9	18308.4	2169.67	18822.4	27100.9	46318.1	61515	80677.7		440	1713.36	3277.93	1006.16	490.026	3940.27	5804.56	2546.32	2395.35
450	794.581	3529.97	3857.11	22363.3	17557.1	15971.6	3009.44	2706.05	833.634	19648.6	18807.7	18423.5	25019.6	24651.5	32001.2	40479.1	51843.3	46867.7	60302.2	62019.8	63348.5	77850.8	83731.9	82077.7		450	2727.22	18630.6	2183.04	18959.9	27224.1	46396.7	61890.1	81220.1		450	1681.69	3328.33	1178.42	626.575	4141.19	5696.72	1527.29	3032.93
460	693.942	3765.9	3991.2	22127.1	17550.6	16200.8	3176.11	2862.55	930.274	19608.1	19129.6	18466.2	24762.1	24413.7	31108.4	40795.8	52317.5	47346.8	60344	61638.9	63492.8	77441.1	83489.4	81721.4		460	2817.02	18626.1	2322.98	19068	26761.4	46820.1	61825.2	80884		460	1842.08	3106.12	1216.27	573.447	3768.64	5778.86	1582.65	3109.86
470	689.502	3881.26	4286.74	22078.2	17301.3	16010.8	3512.71	2777.44	1084.94	19477	19455.8	18702.4	25011.7	24148.2	31093	40403	52389.3	46880	60997.5	61685.4	63271.1	77514.4	83249.9	81346.6		470	2952.5	18463.4	2458.36	19211.7	26751	46557.5	61984.7	80703.6		470	1970.27	3196.29	1244.94	441.207	3785.02	5999.66	1165.98	2921.3
480	684.26	4017.88	4638.72	22418.8	17201.4	16014	3612.63	2755.4	1109.8	20167.4	19532.6	19249.7	25092.2	24449.8	31364.8	39900.3	52780.7	47504.4	62010.6	60946.9	63293.2	78483.8	81887	81348.9		480	3113.62	18544.7	2492.61	19649.9	26968.9	46728.5	62083.6	80573.3		480	2126.67	3407.16	1271.94	469.937	3820.45	6475.12	1174.83	1829.39
490	878.079	4080.55	4496.06	21954.2	17288.8	15928.7	3617	3132.02	1087.27	19919	19619.7	18606.6	24707.7	23949.5	30930.9	41060.5	52702.5	47115.9	63464.9	60969.3	62812.9	78937.3	83081	81802		490	3151.56	18390.6	2612.1	19381.7	26529.4	46959.7	62415.7	81273.4		490	1979.82	3160.21	1342.61	687.802	3830.64	5822.58	1294.33	2121.82
500	910.86	4094.4	4550.91	22465	17967.3	16323.4	3848.29	3306.68	1266.44	20115.9	20066.4	19521.2	24909.1	24145.6	30804.5	41255.8	52678.8	47323	63231.8	60314.6	62610	78434	82603.9	81995.3		500	3185.39	18918.6	2807.13	19901.2	26619.8	47085.9	62052.1	81011.1		500	1982.98	3179.42	1361.49	329.97	3644.15	5715.21	1536.53	2252.42
510	994.371	4474.98	4915.94	22221.9	17339.7	16329.4	3975.32	3268.53	1334.78	20386.8	20422.9	19524.8	24577	23825	30815.2	40646.6	52690.8	47372.2	61963.6	59675.3	62000.8	78147.7	82242.7	80433.5		510	3461.76	18630.3	2859.54	20111.5	26405.7	46903.2	61213.2	80274.6		510	2148.17	3151.14	1366.96	508.417	3837.22	6035.78	1331.99	2052.13
520	954.304	4423.07	4861.74	21687.3	17228.1	16166.5	3986.66	3301.2	1371.94	20020	20495.8	19154.6	24380.5	24106.5	30342.5	42314.5	52991.2	47239.2	62415.7	59473.1	62142.4	77859.6	83045	81004.1		520	3413.04	18360.7	2886.6	19890.2	26276.5	47514.9	61343.7	80636.2		520	2140.59	2929.48	1355.77	679.944	3523.88	5343.67	1625.78	2612.18
530	1020.77	4732.14	5024.57	21953.6	17562.2	16356.2	4320.54	3453.61	1379.98	20377.3	20673	19684.7	24630.5	23690.9	30967.3	41370.6	52470.1	47477.1	62123.4	59235	61297.3	79477.9	81867	81354.9		530	3592.49	18624	3051.38	20245	26429.6	47105.9	60885.2	80899.9		530	2231.97	2945.88	1510.98	507.255	3957.75	5559.03	1487.65	1257.82
540	975.717	4756.26	5117.55	22223.3	17404.7	16356.6	4392.85	3348.88	1404.19	20075.6	20647.1	19400.1	24751.2	23998.2	30722.3	41047.6	52775.4	47317.9	62131.5	58541.2	63097.9	79668.6	82065.5	80630.6		540	3616.51	18661.5	3048.64	20041	26490.6	47047	61256.9	80788.2		540	2294.12	3128.79	1516.78	624.201	3684.09	5868.58	2400.94	1206.21
550	725.771	4966.41	5144.41	21832.1	17157.8	16406.2	4697.37	3533.58	1616.02	20157.7	20767.2	19863.9	24276	23931.2	30761.5	40738.9	53055.6	47343.8	60606.5	58289.1	61427.3	79074.6	81698.8	80189		550	3612.2	18465.4	3282.32	20263	26322.9	47046.1	60107.6	80320.8		550	2501.3	2939.8	1555.97	460.746	3847.79	6163.73	1627.51	1317.07
560	794.525	4956.88	5542.11	22304.9	17818.5	16599.7	4702.8	3502.53	1420.1	20691.6	21103.3	20102.4	23762.9	23562.2	30955.4	40331.9	53159.3	47123.7	60555.2	57957.6	60710.3	79597.6	81158.9	80733.7		560	3764.5	18907.7	3208.48	20632.4	26093.5	46871.6	59741	80496.7		560	2588.67	3004.54	1660.98	503.046	4211.75	6417.39	1546.44	807.174
570	911.463	5401.3	5738.44	22303.7	17654.7	16270.4	4777.7	3615.49	1441.15	19927.2	21240.6	19373.2	24120.7	23264.8	30907.7	40947	52701.3	47483.6	59613.3	57183	62304.1	79903.5	81582.7	80387.1		570	4017.07	18742.9	3278.12	20180.4	26097.7	47043.9	59700.1	80624.4		570	2694.81	3160.43	1693.67	959.07	4187.45	5889.44	2561.66	864.371
580	705.628	5490.5	5821.96	22461.9	17290.2	16034.8	5028.64	3820.82	1546.48	20492	21485.9	19799.4	23503.3	23847.6	30779.5	40535.4	52568.1	47202.9	60867	58072	61257.6	79497.8	80193.4	80275.9		580	4006.03	18595.6	3465.32	20592.5	26043.5	46768.8	60065.5	79989		580	2863.03	3406.58	1768.09	847.714	4105.14	6028.11	1737.43	427.415
590	749.416	5668.51	6104.34	22632.3	17363.6	16496.7	5045.95	3782.68	1671.2	20845.3	21589.9	20204.1	22892.4	23611.3	30798.4	38925	53156	46534.5	59389	57784.1	60619	79276.5	80259.7	79780.5		590	4174.09	18830.9	3499.94	20879.8	25767.3	46205.1	59264	79772.2		590	2973.85	3320.54	1705.05	693.583	4371.82	7121.19	1421.59	491.613
600	638.384	5812.54	6106.06	22903.8	17782.8	16342.7	5416.44	3983.26	1711.65	20682.4	21624.1	20061.3	23497.1	23163.9	31162.2	38295.8	52670.8	46737.7	59458.2	57135.7	60588	79641.3	80350.1	79601.6		600	4185.66	19009.8	3703.78	20789.2	25941.1	45901.4	59060.7	79864.3		600	3075.54	3448.39	1868.14	786.869	4524.66	7223.89	1760.13	421.119
610	740.365	5879.45	6311.9	23121.4	17409.3	16275.8	5404.05	4027.82	1834.12	20739.7	21384.1	20341.6	23117.7	23593.5	31109.2	38169.8	52782.4	46990.8	58989.1	56987.3	60435.1	80583.1	79362.9	80034.9		610	4310.57	18935.5	3755.33	20821.8	25940.1	45981	58803.8	79993.6		610	3099.44	3669.14	1800.49	526.045	4482.85	7358.46	1731.36	611.146
620	779.137	6030.94	6405.8	23518.7	17416.3	16553.7	5940.77	4093.76	1900.73	21253.1	22185.3	20880	22531.2	23449.7	31399.6	37587.5	52733.3	46386.1	58934.2	56367.9	61854.7	80003.5	80698.8	78391.4		620	4405.29	19162.9	3978.42	21439.5	25793.5	45569	59052.3	79697.9		620	3145.93	3796.8	2022.49	672.326	4876.72	7605.87	2745.27	1183.69
630	889.341	6302.8	6579.28	23720	17741.6	16487.6	5837.48	4142.29	1956.08	21734.5	22373.8	21107.8	22542.8	23298.9	31239	37818.5	52717.6	46268.3	58246.8	56162.1	60421	79863.9	79239.5	79173.8		630	4590.47	19316.4	3978.62	21738.7	25693.5	45601.5	58276.6	79425.7		630	3208.26	3864.82	1945.87	633.047	4817.34	7471.85	2129.61	380.897
640	906.599	6384.82	6732.84	24055.2	18080.4	16452.8	5770.02	4146.28	2101.69	21483.2	22312.9	20857.5	23078.1	23207.6	31055.4	37614.6	52005.4	46360.3	57513.8	56571.9	60014.9	80035.7	78854.7	79119.3		640	4674.75	19529.5	4006	21551.2	25780.3	45326.8	58033.6	79336.6		640	3267.95	4003.03	1838.19	730.073	4568.78	7250.85	1779.38	619.764
650	920.795	6623.68	7003.12	23932.9	18278.4	16628.1	6143.59	4330.56	2077.37	22000.7	22363.9	21578	22550.8	23199.1	31468.2	36697.8	51331.8	46545.9	57884.3	56161.7	61716.9	80387.3	79574.2	78509.6		650	4849.2	19613.1	4183.84	21980.8	25739.4	44858.5	58587.6	79490.4		650	3407.38	3830.93	2037.08	393.324	4971.93	7461.51	2843.59	941.661
660	972.946	6635.38	7204.55	24112.4	18805.5	16580.9	6121.58	4293.31	1844.15	21822.9	22216.1	21438.1	22157.8	23066.9	31523.5	35737.8	51445.7	45986.2	56300.6	56369.3	60257.1	78842.6	79037.5	77831.6		660	4937.62	19832.9	4086.34	21825.7	25582.7	44389.9	57642.3	78570.6		660	3445.29	3869.45	2146.21	389.017	5164.91	7974.72	2264.69	647.315
670	799.733	6747.86	7231.56	24284.3	19120.9	16623.9	6170.22	4399.54	1858.36	21250.5	22088.7	20823	22186.1	22971.1	31418.3	35631.1	50844.3	45993.9	56284.2	56760.8	59325.2	79353.9	78448.4	77264.1		670	4926.38	20009.7	4142.71	21387.4	25525.1	44156.5	57456.7	78355.4		670	3581.96	3906.75	2167.38	643.873	5118.68	7771.27	1635.58	1048
680	869.084	7127.36	7404.52	24766.3	19722.2	16653.7	6166.45	4309	1965.81	21619.3	22317.7	21507.3	22401.5	22964	31682	35737.8	51195.8	45954.5	56270.9	55754.4	59563	79863.5	79014.8	76887		680	5133.66	20380.7	4147.08	21814.8	25682.5	44296	57196.1	78588.5		680	3695.83	4096.23	2105	439.113	5203.35	7861.32	2066	1533.36
690	923	7488.59	7594.68	24975.4	20310.6	16902.8	6343.5	4739.73	2091.64	21619	22577.8	21113.1	22150.7	22926.6	31608.9	35631.1	51161	46591.2	55659.6	56129.8	59804.9	79100.8	78269	76709.7		690	5335.42	20729.6	4391.62	21770	25562.1	44461.1	57198.1	78026.5		690	3821.64	4052.58	2147.2	743.938	5251.04	7981.08	2269.76	1213.9
700	935.121	7301.65	7704.88	24997.3	20822.3	16903.1	6422.68	4713.47	2099.39	22171.8	22427.1	21336.5	21890.7	22801.9	31499.4	35085.2	51141	45505.4	55599.9	56106.8	59870.5	79014	79325.7	77985.4		700	5313.88	20907.5	4411.85	21978.5	25397.3	43910.5	57192.4	78775		700	3797.48	4047.76	2177.37	570.427	5304.12	8145.82	2333.1	701.367
710	970.09	7505.02	8059.6	25213.7	21196.3	17066.2	6542.99	4649.22	2063.63	22337	22655.4	21499.6	21941.5	22526.6	31247.2	34570.4	51152.2	46120	55019	55658.5	60750.5	78731	76845	76573		710	5511.57	21158.7	4418.61	22164	25238.4	43947.5	57142.7	77383		710	3942.8	4073.9	2248.57	597.03	5211.99	8501.67	3140.79	1175.33
720	910.305	7524.03	8101.06	25737.3	21208.6	17223	6706.08	4884.75	2008.73	22094.6	22561.7	21333.8	21759.8	23004	31596.5	34570.4	50738.5	45635.3	55125.4	55842.3	61147.3	78507	78073	76340		720	5511.8	21389.6	4533.18	21996.7	25453.4	43648.1	57371.7	77640		720	3995.44	4260.05	2368.33	619.778	5356.29	8265.18	3289.37	1146.52
730	1099.78	7698.58	8193.99	25915.5	22453.1	17670.8	6565.59	4954.7	1942.07	22643	22562.2	21942.2	21329	22661.6	31145.4	34570.4	51112.4	45588.7	54481.5	56150	61577.5	79952.6	78726.1	76792.2		730	5664.12	22013.1	4487.45	22382.5	25045.4	43757.2	57403	78490.3		730	3960.58	4139.89	2346.91	383.451	5324.66	8421.71	3710.21	1593.36
740	1075.21	8031.89	8379.61	26384.3	22578	17405.9	6458.77	4949.58	2099.45	23169.2	22562.2	22014.7	21739.6	22828.3	31161.4	34570.4	50628.9	45793.7	54265.1	56349.9	60518.8	78217.6	78032.2	76232.4		740	5828.9	22122.7	4502.6	22582	25243.1	43664.3	57044.6	77494.1		740	4120.49	4506.51	2213.77	577.508	5154.2	8238.28	3184.19	1096.52
750	1216.12	8050.53	8626.73	26665.1	22594.8	17476.5	6713.97	5022.69	2030.81	23882.4	22562.2	22650.8	21730.2	22896.3	31425.1	34570.4	50571.6	45627.5	53812.6	57122.1	60287.5	78263.2	78624.9	75716.3		750	5964.46	22245.5	4589.16	23031.8	25350.5	43589.9	57074.1	77534.8		750	4122.26	4604.25	2371.49	737.966	5292.94	8192.91	3237.72	1585.24
760	1202.21	8352.75	8818.24	26862	22452.4	17312.7	6788.36	5029.37	2063.35	22740.6	22925	21842.1	21214.7	23180.9	31527	34570.4	50508.2	45609.6	53750.2	58138.9	60008.3	77609	77611.4	74957.7		760	6124.4	22209.1	4627.02	22502.5	25307.5	43562.7	57299.1	76726		760	4269.09	4779.29	2388.06	579.375	5475.21	8163.66	3212.41	1531.42
770	1151.06	8279.51	8689.4	27310.7	22033.7	17283.5	6919.24	5305.37	2009.43	22298.5	23208.7	21464.7	21376.1	22560.5	31333.6	34570.4	50505.5	45654.7	52971.3	56739	60476.4	76920.6	77171.3	74919.6		770	6039.99	22209.3	4744.68	22324	25090.1	43576.9	56728.9	76337.2		770	4238.89	5015.9	2502.46	872.288	5439.37	8168.21	3752.57	1234.04
780	1043.9	8497.13	9029.97	27732.4	21795.9	16984.8	6799.39	4946.79	1850.34	22962.9	23390	22254.3	21232.6	22640.5	31591.7	34570.4	50439	44961.4	52828.6	57856.1	58601.2	77897.7	77129.3	75023.9		780	6190.33	22171	4532.17	22869.1	25154.9	43323.6	56428.6	76683.6		780	4464.9	5383.64	2500.44	573.61	5618.67	8060.06	3139.9	1487.83
790	1122.66	8461.79	9254.09	28251.1	21603.9	17449.4	6686.86	5139.65	1832.6	23090.8	23412.8	22313.9	21567	22353.6	31665.4	34570.4	49811.1	45808.3	52088.4	57529.2	60531.3	77229.9	77257.7	75613.3		790	6279.51	22434.8	4553.04	22939.1	25195.3	43396.6	56716.3	76700.3		790	4483.5	5448.56	2479.73	564.909	5617.07	7901.38	4279.75	941.43
800	1196.28	8939.91	9371.27	28533.8	21370.9	16921.8	6650.23	5132.31	1696.27	22901.9	23459.4	21888	21460.1	22597.5	31437.2	34570.4	49844.3	45090.3	53008.4	57450.4	58804.3	77267.1	76584.7	74209.4		800	6502.49	22275.5	4492.94	22749.8	25164.9	43168.4	56421.1	76020.4		800	4600.37	5858.59	2538.12	796.641	5461.65	7816.23	3031.96	1605.03
810	1339.84	9027.69	9402.22	28603.5	21654.1	16953.8	6714.38	5250	1222.64	23212	23459.4	22380.8	20689.1	22562.6	31455.6	34570.4	49551.2	44080.2	51883.6	56619	58846.9	77764.5	77364.1	74462		810	6589.92	22403.8	4395.67	23017.4	24902.4	42733.9	55783.2	76530.2		810	4550.55	5860.92	2843.8	565.006	5751.97	7580.56	3556.09	1802.25
820	1012.78	9143.8	9575.36	28638.1	20803.1	16830.6	7041.53	5233.33	1539.9	23151.7	24199.8	22274	20532	22624.9	31492.7	34570.4	49886.2	44999.7	51494.3	57955.5	59045.1	77398.7	76750.9	73725.7		820	6577.31	22090.6	4604.92	23208.5	24883.2	43152.1	56165	75958.4		820	4823.85	6008.12	2804.13	964.152	5818.88	7823.26	4081.46	1960.53
830	1051.18	9179.84	9808.9	29424	20912.1	17037.3	6829.9	5205.2	1492.13	22936.5	23459.4	22624.4	20866.8	22315.8	31337.9	34570.4	49338.6	44598.5	51684.6	57167.7	58710.6	76972.1	76212.8	73157.8		830	6679.97	22457.8	4509.07	23006.8	24840.2	42835.8	55854.3	75447.6		830	4884.81	6336.39	2736.13	421.876	5673.68	7540.2	3692.57	2019.01
840	1016.24	9144.39	9713.85	29271.7	20585.4	16564.1	7110.68	5275.95	1547.06	22748.4	23459.4	22549	20694	22610.3	31581.5	34570.4	49072.5	44650.1	51552.9	56777.1	59165.8	76703.1	76644.1	73993.4		840	6624.83	22140.4	4644.56	22918.9	24961.9	42764.3	55831.9	75780.2		840	4865.52	6494.9	2835.04	478.549	5812.24	7432.66	3893.46	1547.73
850	1238.43	9347.57	10038.6	29178.5	19992.5	16552	7098.08	5323.24	1640.61	22755.1	23459.4	22465.7	20264.9	22390.3	31244.7	34570.4	48417.1	44382.7	50918.4	56516.5	58568.3	77149.4	76112.3	72093.8		850	6874.85	21907.7	4687.31	22893.4	24633.3	42456.7	55334.4	75118.5		850	4893.5	6527.46	2783.75	511.041	5823.45	7121.4	3959.6	2670.27
860	892.701	9426.29	9914.16	29372	20227	16204.6	7051.61	5301.36	1607.41	22699.3	23459.4	22560.3	20505.6	22396.7	31746.2	34570.4	48755.5	44899.6	50720.4	57225.2	59808.8	76284.4	75899.9	73657.3		860	6744.38	21934.5	4653.46	22906.3	24882.8	42741.8	55918.1	75280.5		860	5073.57	6747.71	2779.33	483.947	6018.59	7334.57	4683.07	1418.84
870	1102.8	9841.85	10238.5	29535.8	19958.2	16093.9	7116.43	5306.65	1193.83	23225.2	23459.4	22805.3	20475.3	22078.7	31327.5	34570.4	48447	44275.3	50193.7	57120.4	58849.1	77108.4	77143.4	72590.3		870	7061.06	21862.6	4538.97	23163.3	24627.2	42430.9	55387.7	75614		870	5163.82	6920.33	3035.01	331.4	5857.79	7119.74	4580.42	2618.67
880	937.203	9759.88	10429.2	29673.4	19674.2	16401.4	7240.22	5180.29	1159.93	23337.3	23459.4	23409.4	20354.8	22220	31558.2	34570.4	47844	44574.9	50193.4	56119.9	58433.7	76105.6	76251	73268.9		880	7042.08	21916.3	4526.81	23402	24711	42329.8	54915.7	75208.5		880	5297.56	6914.26	3092.37	61.3798	6002.76	6915.75	4250.09	1681.35
890	801.361	9752.35	10498.9	29951	19127.3	16193.3	7091.41	5369.91	1219.95	23003.5	23459.4	22730.6	20401.3	22082	31395.1	34570.4	47116.3	43701.5	50191.7	56963.7	58646.2	76256.8	76171.8	73210.5		890	7017.54	21757.2	4560.42	23064.5	24626.1	41796.1	55267.2	75213		890	5396.3	7246.12	3018.27	368.195	5922.03	6486.37	4475.29	1734.73
900	1022.27	10129.7	10541.9	30112.1	19127.9	16059.7	7445.37	5387.04	1058.95	22935.4	23459.4	22613.9	20059.3	22223.5	31446.1	34570.4	47381.3	45299.1	49950.9	56074.4	59020.4	76421.4	76051	72293.8		900	7231.28	21766.5	4630.45	23002.9	24576.3	42416.9	55015.2	74922.1		900	5381.11	7388.44	3259.74	426.757	6047	6874.57	4626.62	2283.66
910	1038.11	10214.1	10879.9	29888.8	19418.5	16431.6	7629.28	5432.79	1149.15	22622.4	23459.4	22382	19696.5	22025.1	31383.4	34570.4	46497.4	44613.2	49322.8	56136	58724.1	76099.1	76402.5	71313.1		910	7377.35	21913	4737.07	22821.2	24368.3	41893.7	54727.6	74604.9		910	5500.03	7066.89	3295.61	565.558	6185.75	6411.7	4856.3	2854.79

## Sheet: Figure 6C_RecO SOS induction
TIME	recO1	recO2	recO3	recO UV 1	recO UV 2	recO UV 3	recO rarA 1	recO rarA 2	recO rarA 3	recO rarA UV 1	recO rarA UV 2	recO rarA UV 3	recO ruvB 1	recO ruvB 2	recO ruvB 3	recO ruvB UV 1	recO ruvB UV 2	recO ruvB UV 3	recO RB 1	recO RB 2	recO RB 3	recO RB UV 1	recO RB UV 2	recO RB UV 3		AVG	recO	recO UV	recO rarA	recO rarA UV	recO ruvB	recO ruvB UV	recO RB	recO RB UV		stdev	recO	recO UV	recO rarA	recO rarA UV	recO ruvB	recO ruvB UV	recO RB	recO RB UV
0	3762.17	4864.06	2785.06	7471.59	1884.39	2040.23	14258.7	12535.4	9627.16	11300.4	9168.86	11170	10034.8	6792.24	5849.1	7134.23	9282.76	7611.11	4679.32	6222.22	3014.68	8282.7	5101.08	5883.23		0	3803.77	3798.74	12140.4	10546.4	7558.72	8009.37	4638.74	6422.33		0	1040.12	3181.74	2340.9	1194.79	2195.61	1128.27	1604.16	1657.91
10	2951.95	4225.71	2875.93	5470.4	2114.33	2165.87	11699.8	11972	9691.67	11733	8888.29	9243.73	9417.7	5959.26	5598.15	7634.47	7044.57	7360.62	4584.62	4181.35	4331.61	7274.19	4026.74	5461.96		10	3351.2	3250.2	11121.2	9955	6991.7	7346.56	4365.86	5587.63		10	758.302	1922.92	1245.45	1550	2108.72	295.2	203.804	1627.37
20	2469.36	3736.97	2002.46	5299.11	1256.72	1798.69	10883.4	10572	7312.73	9873.16	7535.77	8591.59	8244.33	4984.5	5496.09	6167.49	5984.92	5689.66	3811.16	4125.54	3347.83	6708.15	3812.31	5116.74		20	2736.26	2784.84	9589.38	8666.84	6241.64	5947.36	3761.51	5212.4		20	897.529	2194.22	1977.77	1170.51	1753.14	241.121	391.228	1450.29
30	1812.96	3382.29	2423.28	5462.54	2010.56	2277.4	9787.3	10481.8	7808.58	8680.7	7231.34	7203.64	7391.98	4177.95	3534.95	5722.46	5468.7	4946.33	3673.99	3273.06	2584.27	5823.16	3664.07	3645.5		30	2539.51	3250.17	9359.24	7705.23	5034.96	5379.16	3177.11	4377.58		30	791.097	1920.61	1387.09	844.899	2066.4	395.738	551.162	1251.94
40	2217.98	3311.65	2896.46	5878.03	3783.89	4233.13	9716.25	8910.53	7330.45	9716.39	7977.18	8221.59	6816.14	5229.6	4424.88	6774.03	6647.36	6366.79	4334.47	4072.32	2885.78	6357.81	4961.63	4429.27		40	2808.7	4631.68	8652.41	8638.39	5490.21	6596.06	3764.19	5249.57		40	552.091	1102.49	1213.67	941.543	1216.74	208.411	771.933	995.989
50	3168.7	4087.89	3421.43	8648.91	7498.63	8178.38	9231.27	9538.67	7759.19	12094.9	11418.5	11562.7	6928.4	5521.51	5015.25	8150.35	8720.43	8458.33	4379.66	4477.78	3541.27	8787.59	7558.11	7179.23		50	3559.34	8108.64	8843.04	11692	5821.72	8443.04	4132.9	7841.65		50	474.856	578.303	951.144	356.275	991.28	285.348	514.709	840.831
60	4089.34	4793.79	4367.37	13212.8	13039.3	13622.6	8636.17	9178.29	7634.97	16946.5	16369	16079.2	6766.97	5586.47	5565.69	11887.8	12064.3	11350.2	5485.1	4775.26	4176.19	12534.1	11282.4	11270.4		60	4416.83	13291.5	8483.15	16464.9	5973.04	11767.4	4812.18	11695.6		60	354.818	299.534	782.958	441.534	687.64	371.942	655.237	726.158
70	5315.93	6294.75	5689.99	19140.2	19844.3	19485.4	9517.15	8872.58	8294.29	21777	22338.5	21868.8	7005.7	6139.34	6304.31	16753.7	16940.3	16519	6028.65	6451.44	5833.33	17663.1	16495.3	15427.3		70	5766.89	19490	8894.67	21994.8	6483.12	16737.6	6104.47	16528.6		70	493.92	352.078	611.732	301.157	460.029	211.131	315.955	1118.29
80	7121.11	7619.86	7472.75	25572.7	26674.1	26731.8	10872.1	11212.4	9084.07	28497	32012.2	31289	6985.72	6947.8	7076.51	22726.1	23648.8	22853.4	7263.73	7173.57	7180.24	23374.7	22384.1	20392		80	7404.57	26326.2	10389.5	30599.4	7003.35	23076.1	7205.84	22050.3		80	256.272	653.176	1143.29	1856.3	66.1421	500.016	50.239	1519.11
90	8459.07	8996.65	9087.66	32314.8	34842.1	34866.9	11664.1	13019.6	10949.6	35328.2	42063	41625.3	8297.77	8430.74	8086.81	28927.3	31076.1	29448.9	9073	9265.02	9018.34	27971.7	27061.3	25061.8		90	8847.79	34007.9	11877.8	39672.2	8271.78	29817.4	9118.79	26698.3		90	339.707	1466.35	1051.39	3768.32	173.433	1120.78	129.558	1488.51
100	9555.39	10868.6	10912.2	38096.6	41367.7	42858.6	14161.5	14162.8	13549.7	41908.7	51746.5	49173.8	9759.34	10391.2	9842.47	34451.7	38136.8	36318	11484.3	11378	11620.3	33029.1	32293.9	30424.5		100	10445.4	40774.3	13958	47609.6	9997.67	36302.2	11494.2	31915.9		100	771.078	2435.8	353.619	5102.03	343.337	1842.57	121.427	1342.82
110	11806.9	12313.1	12683.7	43603.1	48630.8	51477.7	17233	16790.6	15668.3	48130.4	61668.8	57760.7	11623.6	12270.5	11870.1	38066.7	44343.3	40856.6	13031.7	12754.6	13142.9	39746.4	39144.9	35169.9		110	12267.9	47903.9	16563.9	55853.3	11921.4	41088.9	12976.4	38020.4		110	440.178	3987.36	806.582	6967.87	326.489	3144.77	199.97	2486.81
120	13562.5	14181	13728.8	48923.6	54339.7	57120.7	18878.8	19192	17967.1	55974.2	70196.8	65452.3	13217.7	14251.5	14467.7	44307.3	49993.5	49261.1	14941.5	14945.6	15233.2	45359.4	44353.4	40525.3		120	13824.1	53461.3	18679.3	63874.4	13979	47854	15040.1	43412.7		120	320.056	4168.52	636.367	7241.4	668.056	3093.27	167.252	2550.67
130	16133.6	16310.1	16092.9	53937.4	60096.2	62284.4	20447.5	21403	20370.1	62351.4	81958	72354.4	15300.8	16339	16852.1	54798	56394.7	55570.4	16848.2	16886.6	17734.1	51071	51045.2	46490		130	16178.9	58772.7	20740.2	72221.3	16164	55587.7	17156.3	49535.4		130	115.44	4328.05	575.358	9803.96	790.334	798.486	500.764	2637.41
140	20032.7	19028.6	20950.5	58159	64427.3	68084.8	22332	23580.7	22877.9	69595	86778.3	81049.8	16535	18508.3	19057.2	61528.5	65319.7	62352.1	18762.8	18851.9	19801.1	55782.4	56834.2	52793.1		140	20003.9	63557	22930.2	79141	18033.5	63066.8	19138.6	55136.6		140	961.266	5019.81	625.963	8749.18	1326.42	1994.07	575.464	2096.51
150	21428.1	21612.4	22997.8	65469.4	77215.3	87320.9	24632.3	26753	25870	77468.5	94884.1	87563.2	19039.8	20474.3	20827.1	68137.8	70686.4	69369.3	20468.3	21278.7	22694.1	61940.7	62891.6	59063.3		150	22012.8	76668.5	25751.8	86638.6	20113.7	69397.9	21480.4	61298.5		150	858.023	10936	1065.27	8744.57	946.61	1274.54	1126.53	1993.3
160	24051.9	21503.5	24643.3	68596.6	77539.4	92878.6	26165	28472.2	28039.8	83339.9	99706.1	90712.2	21695.8	22477.4	23804.5	69689.9	76100.7	73724.2	22785.7	23170.9	23964.5	66037.3	66847.4	65138.8		160	23399.6	79671.5	27559	91252.7	22659.2	73171.6	23307	66007.8		160	1668.49	12280.6	1226.47	8196.46	1066.03	3240.94	601.05	854.716
170	25138.9	25176.8	26511.2	72584	89452.6	85248.5	27263.1	29504	29028.5	90055.7	106074	96596	23452.1	24280.5	24735.6	75648.6	83147.7	81216.1	24262.6	25801.9	26756.4	70529.8	73711.3	70855.3		170	25609	82428.4	28598.6	97575.4	24156.1	80004.1	25607	71698.8		170	781.554	8780.82	1180.73	8054.09	650.749	3893.66	1258.27	1750.45
180	25570.4	25665.2	27670.2	76335.2	94366	89657.9	29540.7	30820.1	30859.9	96162.3	113547	102178	25743.9	26380.8	26693.9	79053.5	86864.6	84949.1	27246.9	27770.8	29718.5	76121.7	78068.4	73384.5		180	26301.9	86786.4	30406.9	103962	26272.9	83622.4	28245.4	75858.2		180	1185.87	9352.07	750.398	8828.57	484.108	4071.04	1302.41	2353.06
190	26661.8	27632.2	26739.6	82267.1	95104.1	98831.6	32406	34116.3	34185.8				27690.2	27996.8	29195.6	84710.8	92839.5	90735.8	29310.9	29228.8	30020.9	79237.8	82372.6	74773.7		190	27011.2	92067.6	33569.4		28294.2	89428.7	29520.2	78794.7		190	539.221	8689.7	1008.09		795.566	4219.03	435.549	3818.82
200	25320.8	27185.8	27184.2				34701.1	36392.4	36572.5				29739.3	30613.1	30919.8	91046.7	98584.1	95625.1	30245.4	30194.7	31492.5	85112.5	86254.3	76283.2		200	26563.6		35888.7		30424.1	95085.3	30644.2	82550		200	1076.29		1032.4		612.553	3797.57	735.054	5457.17
210	25093.4	27922.2	27537.2				36935.2	38185.5	37904.2				31832.8	31833.9	32669.5	94057.1	102602	100156	32324.2	33056.3	33300	89787.9	87925	80028.5		210	26850.9		37675		32112.1	98938.5	32893.5	85913.8		210	1534.15		655.885		482.766	4400.8	507.871	5181.23
220	25709.7	28401.6	28205				38161.6	39927.2	38643.9				33362.2	33636.1	34544.4	99157.3	105089	103285	32519.8	33535.7	34005.9	92069.9	87093.9	81496		220	27438.8		38910.9		33847.6	102510	33353.8	86886.6		220	1500.66		912.611		618.818	3040.83	759.553	5289.99
230	26357.8	28600.7	28569.2				40136.3	42134	41762.9				35993.4	35348.3	36084.3	100743	109650	108189	34105.8	34534	35652	97440	91560.7	82851		230	27842.6		41344.4		35808.7	106194	34763.9	90617.2		230	1285.92		1062.6		401.251	4776.82	798.379	7340.15
240	26596.1	29304.4	28349.2				41492.7	42951.5	43272.7				37613.5	37136.9	38393.8	106139	113422	110093	34882.8	35277.2	36458.3	97927.7	92969.3	85914.6		240	28083.2		42572.3		37714.7	109885	35539.4	92270.5		240	1373.61		948.674		634.57	3645.97	819.806	6036.97
250	26854.6	29600	28951.6				43711.3	44809	44893.9				39604.8	39501.4	39485	108935	117742	115249	35756.2	37221.6	38488.9	99886.2	94462	88830.9		250	28468.7		44471.4		39530.4	113975	37155.5	94393.1		250	1434.99		659.614		64.9453	4539.63	1367.53	5527.98
260	27520.1	30240.9	28700.6				45534	46522.3	45463.1				40818	40464.4	41536.2	112006	120549	117079	36652.3	38609.1	39811.2	103926	97299.2	90896		260	28820.5		45839.8		40939.5	116544	38357.5	97373.7		260	1364.33		592.106		546.126	4296.47	1594.41	6515.24
270	27522.8	30631.8	28472.4				47162.5	48303.2	47366.2				42631.3	42404.8	43009.1	117604	118471	118393	38002.3	39461.3	41332.5	105381	99983.3	93541.2		270	28875.6		47610.7		42681.7	118156	39598.7	99635.1		270	1593.24		608.383		305.273	479.755	1669.34	5927.48
280	26051.6	31123.7	28589				48254.3	48775.8	48008.8				44123.6	43018.2	44588.1				38515.9	39810.5	41164.4					280	28588.1		48346.3		43910		39830.3			280	2536.05		391.721		806.488		1324.35
290	25720.8	31510.2	28502.7				49474.2	50377.2	50175.3				46280.1	44891.4	45427.6				38994.3	40388	42603					290	28577.9		50008.9		45533		40661.8			290	2895.39		473.958		700.328		1819.89
300	24957.5	31974.2	28616.2				50268.1	51775.8	51025.8				47917.4	46185.4	46959.3				40553.5	42029.7	43999.6					300	28516		51023.2		47020.7		42194.3			300	3509.38		753.828		867.661		1728.91
310	24872.8	31878.3	29169.1				51803	52601.6	51391.4				49348.4	48044.6	48634.2				40996.4	42831.8	44576.5					310	28640.1		51932		48675.8		42801.6			310	3532.59		615.313		652.906		1790.22
320	24311.4	31737.2	29108.1				52233.2	53753.8	52471.7				49662	50180.4	48861.8				40586.5	41936.7	45027					320	28385.6		52819.6		49568.1		42516.7			320	3765.25		817.802		664.315		2276.39
330	25130.8	32054.6	28344.8				53349.1	54901.7	51648.6				52073.9	49460.6	50325				41543.9	43036	45852					330	28510.1		53299.8		50619.8		43477.3			330	3464.87		1627.12		1331.34		2187.7
340	24597	32128.7	29100.9				54116.2	55488.1	53001.2				52951.6	50442.9	50570.5				41993.3	43479.1	45184.3					340	28608.9		54201.8		51321.7		43552.2			340	3789.86		1245.66		1413		1596.74
350	24319.4	32032.5	28197.6				55052.5	56474.1	53537.2				54464.1	51473.4	52377				42331.7	45124.6	46711.2					350	28183.1		55021.3		52771.5		44722.5			350	3856.59		1468.7		1533.85		2217.3
360	24311.6	31518.1	28482.4				55403.8	57213.8	53742.9				55108.5	51160.6	53068.2				42896.7	44657.4	46569.3					360	28104.1		55453.5		53112.4		44707.8			360	3618.14		1735.99		1974.34		1836.79
370	23876	31275.2	27771.1				55049.6	57538.5	53575.3				55536.2	51944.4	52873				42936	45039.2	47742.8					370	27640.8		55387.8		53451.2		45239.3			370	3701.33		2003.13		1864.42		2409.64
380	23767.4	30842	27766.5				55529.7	58200.2	54025.4				55237.9	53098.4	53359.5				43232.7	45161.5	47104.1					380	27458.7		55918.4		53898.6		45166.1			380	3547.32		2114.34		1167.18		1935.74
390	24630.4	30611.3	27261.4				56283.8	58986.5	54007.1				56576.6	53024.4	53393.3				43409.9	44671.4	47092.1					390	27501		56425.8		54331.4		45057.8			390	2997.62		2492.73		1953.12		1871.28
400	23814.2	30111.1	27060.3				55893.3	58702.8	54357.5				56577.6	53077.8	54113.1				43591.4	45007.2	47572.2					400	26995.2		56317.8		54589.5		45390.3			400	3148.96		2203.56		1797.91		2017.88
410	23940.9	29807.6	27345.5				56950.9	58745.1	55033.3				55894.4	53444.6	54168.8				43618.2	44938.3	47544.2					410	27031.3		56909.8		54502.6		45366.9			410	2945.92		1856.26		1258.57		1997.78
420	23976.1	29185.2	26927.4				56842.1	58903.5	55385.7				56433.1	53734.8	53982.9				43651.3	44680.1	47636.4					420	26696.2		57043.8		54716.9		45322.6			420	2612.23		1767.55		1491.43		2068.82
430	24883.7	29584.1	26722.5				56741.1	59544.7	56285.6				56405.6	54126.8	54037.4				44313.3	45188.3	46755.8					430	27063.4		57523.8		54856.6		45419.1			430	2368.63		1764.94		1342.21		1237.53
440	24533.9	29096.5	27146.3				56704.8	59342.3	55068.4				55974.3	54186.7	54200.5				44406	45482.7	47481.4					440	26925.6		57038.5		54787.2		45790			440	2289.29		2156.4		1028.13		1560.57
450	24211.5	28925.4	26922.6				56697.4	58521.2	55145.3				56099.7	53767.2	53689.5				44708.9	45908.5	47098.8					450	26686.5		56788		54518.8		45905.4			450	2365.77		1689.75		1369.69		1194.93
460	24409.3	28492	26874.5				56697.2	59097.1	56090.7				55160.2	53668.2	54824.1				44021.3	45327.2	47129.9					460	26591.9		57295		54550.8		45492.8			460	2055.99		1589.87		782.677		1560.88
470	23726.6	28748	27298.6				56988	59176.4	55347.8				54776.7	54138.5	54316.3				44164.1	45160.4	47409.4					470	26591.1		57170.7		54410.5		45578			470	2584.4		1920.84		329.378		1662.48
480	23865.3	28112.6	26726.9				56762.3	59023.7	56022.4				54633.7	53942.3	54080.8				44658.1	45253.1	47490.8					480	26234.9		57269.5		54218.9		45800.7			480	2165.96		1563.6		365.817		1493.63
490	24340.7	28230	26988				56627.8	60199.9	55818.8				54118.2	54226.5	53773.8				44079.8	45263.8	47034.3					490	26519.6		57548.9		54039.5		45459.3			490	1986.51		2331.25		236.396		1486.94
500	23163.3	27464.7	26278.3				56707.9	58825.8	56086.1				53258.1	54193.7	54274.8				44847.1	45102.6	47523.4					500	25635.4		57206.6		53908.9		45824.4			500	2221.6		1436.31		565.033		1476.95
510	24452.5	27491.1	26742.5				56811.8	58415.8	55562.9				53772.4	53405	54566.7				44708.4	44835	46353.9					510	26228.7		56930.2		53914.7		45299.1			510	1583.15		1430.11		593.759		915.644
520	25014.9	27196.2	26614.1				55472.8	58348.6	55383.7				52693	53943.6	54805.2				44801.1	44900.1	46834.2					520	26275.1		56401.7		53813.9		45511.8			520	1129.45		1686.66		1062.06		1146.29
530	25316.5	27394.6	26907.2				56373.5	59441.7	56055.7				52746.7	53786.3	54620.8				44230.5	44568.3	46362.1					530	26539.4		57290.3		53717.9		45053.6			530	1086.79		1869.94		938.903		1145.69
540	26240.4	27717.8	26892.2				56169.8	58979.5	56178.9				51891.1	54220.4	54858.7				44973.4	44982.1	46039.9					540	26950.1		57109.4		53656.7		45331.8			540	740.403		1619.57		1562.01		613.285
550	25137.9	27578.1	27540.6				55275	58368.8	55978.2				51749.3	54151.9	54743.1				44033.9	44325.8	46291					550	26752.2		56540.7		53548.1		44883.6			550	1398.14		1621.78		1585.6		1227.59
560	25490.5	27863.8	27017.9				55644	58805.9	54591.5				52154.8	54028.2	55310.6				44061.9	44280.9	46795					560	26790.7		56347.1		53831.2		45045.9			560	1202.84		2193.45		1587.09		1518.68
570	23449.3	27042.4	26676.7				55455.3	57691.2	56225.5				52324.9	53663.5	55183.6				43528.9	44655.7	46312.4					570	25722.8		56457.3		53724		44832.4			570	1977.37		1135.85		1430.32		1400.12
580	25673.9	27225.3	26605.3				55605.7	57846.5	54985				51675.8	53601.7	54401				44038.8	43340.9	45520.7					580	26501.5		56145.7		53226.1		44300.1			580	780.916		1505.24		1400.88		1113.19
590	24687.8	27246.9	26291.5				56533.7	57672	55917.6				51858.5	53326.9	54424.6				43858.6	44125.2	45490.6					590	26075.4		56707.7		53203.3		44491.4			590	1293.16		890.056		1287.47		875.469
600	26919.2	27530.6	26601				55172.6	57615.6	54175.9				51046.5	54145	54462.9				43720.1	44215.6	46137.6					600	27016.9		55654.7		53218.1		44691.1			600	472.418		1769.81		1887.37		1276.99
610	26346.6	27348.4	26784.6				55387.2	58543.5	55190				51531	54220.6	54184.2				43851.8	43695.4	45540.4					610	26826.6		56373.6		53311.9		44362.5			610	502.198		1881.78		1542.45		1023.05
620	25298.3	27253.6	26668.6				55391.9	57828.6	55336.1				52046.2	53124.8	54331.4				41800.1	44132	45610.1					620	26406.8		56185.5		53167.4		43847.4			620	1003.58		1423.18		1143.19		1920.88
630	25666.9	27544.1	26639.2				55056.8	57934.3	54277.2				52112.6	53448.9	54955.3				43111.3	43511	45552.5					630	26616.7		55756.1		53505.6		44058.2			630	938.775		1926.22		1422.2		1309.36
640	24541.7	26940.6	25993.7				54416.4	58088.3	55292.2				51232.1	52728.2	54220.2				41445	43324.8	45403.2					640	25825.3		55932.3		52726.8		43391			640	1208.26		1917.78		1494.04		1979.89
650	25279.9	26866.8	26219.1				54440.4	57827.3	55143.3				51889.4	52787.2	54723.6				42430.5	42806.2	44969.6					650	26122		55803.7		53133.4		43402.1			650	797.88		1787.41		1448.44		1370.44
660	25496.9	26690.9	25762.8				54834	56156.1	54818.5				51431.6	53577	53720.2				41407.7	43143.6	45367.9					660	25983.5		55269.5		52909.6		43306.4			660	626.831		767.868		1282.01		1985.09
670	25920.8	27091.2	25604.5				54319.9	58238.2	55483.7				51101.6	52076.5	54237.6				41247.2	43394.5	45144					670	26205.5		56014		52471.9		43261.9			670	783.163		2012.22		1604.97		1951.78
680	25758.4	27122.6	25754.3				55060	55365.1	54884.4				50591.1	52138.8	54082.3				40889.2	42965.5	44666.7					680	26211.8		55103.2		52270.8		42840.5			680	788.818		243.241		1749.33		1891.84
690	25883	27150.4	26106.4				54762.8	57225.5	54475				50665.7	52618.2	53779				40443.2	42653.4	44366.6					690	26379.9		55487.8		52354.3		42487.7			690	676.518		1511.76		1573.33		1966.94
700	25862.9	26699.2	25601.3				53447.5	56399.9	54952.9				50974.1	52132.6	53773.1				39959.9	42976.5	44664.3					700	26054.5		54933.4		52293.2		42533.5			700	573.475		1476.33		1406.39		2383.27
710	25121.9	26756.2	24791.5				54604.8	56672.5	54803.8				50804.2	51425.5	53139.5				39615.6	42507.5	44648.6					710	25556.5		55360.3		51789.8		42257.2			710	1052.02		1140.7		1209.52		2525.84
720	25518.5	26337.3	24789.9				54298.5	54771.3	54647.2				51201.7	52185.6	52694.1				39553.9	42455.1	44203.4					720	25548.6		54572.3		52027.1		42070.8			720	774.123		245.117		758.687		2348.44
730	24584	25834.9	24425.2				53648.4	55844.7	54481.2				50044.4	51525.5	52927.4				48646.6	41885.3	44641.6					730	24948		54658.1		51499.1		45057.8			730	772.156		1108.77		1441.7		3399.82
740	25337.9	25575.1	24627.2				54962.3	56366	55247.6				49676.2	51534	52614.8				46244.9	42124.5	44500.6					740	25180.1		55525.3		51275		44290			740	493.251		741.878		1486.29		2068.29
750	25222.8	25962.1	24326.6				53005.6	55990.4	54543.7				49702.7	51293.7	52893.4				45829.9	42087.6	43556					750	25170.5		54513.3		51296.6		43824.5			750	818.985		1492.61		1595.36		1885.55
760	25200.8	25984.5	24785.7				55079.9	56945.4	54803.7				49651.2	50499.1	52615.5				45137.6	41577.3	43224.8					760	25323.7		55609.7		50921.9		43313.3			760	608.759		1165.01		1526.68		1781.79
770	25174.5	25798.5	24365.6				53761.5	56283.9	54632.8				49459.3	51188.8	52767.1				46029.2	41150.9	43568.2					770	25112.9		54892.7		51138.4		43582.7			770	718.463		1281.12		1654.48		2439.18
780	25842.6	25668.6	23981.1				54053.3	56601.2	54501.7				50105.1	51215.3	52224.7				45368.9	41865.2	43989.4					780	25164.1		55052.1		51181.7		43741.1			780	1028.19		1360.18		1060.18		1764.96
790	24747.7	25178.9	23710.1				53958.9	56155.4	54635.3				50436.9	50681.9	52311.6				50768.3	40960.6	44216.9					790	24545.5		54916.6		51143.5		45315.3			790	754.998		1124.96		1018.99		4995.24
800	24899.2	25066.9	23499.7				53855.2	56253.5	54321				48215	50458	52145.2				51199.5	40653.3	43699.9					800	24488.6		54809.9		50272.7		45184.2			800	860.512		1271.67		1971.65		5427.51
810	25395.8	25012.3	23537.1				54544.9	55884.3	54691.1				49572.5	50104	51935.2				48611.5	41206.6	42790.9					810	24648.4		55040.1		50537.2		44203			810	981.335		734.732		1239.47		3899.19
820	24819.8	24889.3	23633.3				53940.3	55301.3	53389.1				49244.8	50519.8	52604.4				47468.2	40744.2	42649.4					820	24447.4		54210.2		50789.7		43620.6			820	705.94		984.272		1696.01		3465.64
830	24901.2	25131.9	24514.3				54177.9	55853.3	54147.6				49391.7	50120.7	52778.2				46531.9	40925.4	42828.1					830	24849.1		54726.3		50763.5		43428.5			830	312.057		976.154		1782.42		2851.08
840	25170.4	24769	24485.5				53391.6	55955.3	53621.8				49629.1	50505.2	52497.3				46329.1	40875.6	43045.2					840	24808.3		54322.9		50877.2		43416.6			840	344.124		1418.37		1469.82		2745.64
850	25807.6	25072.5	24401.1				54273.8	55391.8	53716				48851.2	50173.6	52483				51384	40006.7	43188.1					850	25093.7		54460.5		50502.6		44859.6			850	703.488		853.349		1838.12		5869.94
860	25206	24759.5	24496.7				53772.7	56168.6	52739.3				48851	49246.3	51788.4				51597.2	40685.4	43000					860	24820.7		54226.9		49961.9		45094.2			860	358.591		1759.16		1594.08		5749.44
870	25370.7	24504.4	24177.1				53165.3	55448.7	52796.4				49346.2	49640.4	52107.8				50150.3	40306.3	42820.3					870	24684		53803.5		50364.8		44425.6			870	616.759		1436.69		1516.65		5114.58
880	24628.1	24584.3	24360.2				53414.1	54097.9	52109.6				48780.3	49186.1	51266.5				47199.5	40196.7	42098					880	24524.2		53207.2		49744.3		43164.7			880	143.709		1010.17		1333.8		3621.18
890	25371.5	24224.5	23904				53480.9	54549.3	51725.9				48487.5	49279.1	52392.7				48625.1	39860.8	42000.6					890	24500		53252		50053.1		43495.5			890	771.56		1425.54		2064.42		4569.37
900	25418.8	23936	24357.9				53901.9	54370.9	51209.6				48220.3	49085.1	51577.6				48107.6	39433.1	41779.1					900	24570.9		53160.8		49627.7		43106.6			900	764.028		1705.97		1743.18		4487.02
910	24954.7	23872.4	24009.8				53271.1	54698.8	51994.8				48412.9	48877.7	51560.7				53668.3	40177.3	41856.4					910	24279		53321.6		49617.1		45234			910	589.206		1352.72		1699.17		7352.39

## Sheet: Figure 6B_RecF SOS induction
Time	recF1	recF2	recF3	recF UV1	recF UV2	recF UV3	recF rarA 1	recF rarA 2	recF rarA 3	recF rarA UV 1	recF rarA UV 2	recF rarA UV 3	recF ruvB1	recF ruvB2	recF ruvB3	recF ruvB UV1	recF ruvB UV2	recF ruvB UV3	recF rarA ruvB 1	recF rarA ruvB 2	recF rarA ruvB 3	recF RB UV1	recF RB UV2	recF RB UV3		AVG	recF	recF UV	recF rarA	recF rarA UV	recF ruvB	recF ruvB UV	recF RB	recF RB UV		stdev	recF	recF UV	recF rarA	recF rarA UV	recF ruvB	recF ruvB UV	recF RB	recF RB UV
0	27786.9	27165.6	23467.5	24187.5	23768.8	24689.7	32296	31921.7	33479	28958.3	25136	24991.2	29534.8	27162.1	22545	25838.9	23496.6	26430.6	25015	20121	23495.4	29352.3	30778.5	21634.8		0	26140	24215.3	32565.6	26361.8	26414	25255.3	22877.2	27255.2		0	2335.22	461.064	812.89	2249.81	3554.44	1551.62	2504.87	4919.36
10	23010.3	21740.9	19202.1	20063.9	21230.3	20730.5	27084.9	25268.8	27910.4	24367.4	20704.5	22017.9	25565.8	23153.7	19587	22600.4	23027.1	23875.2	20488	16301.9	18006	26295.7	24529.4	20554.3		10	21317.8	20674.9	26754.7	22363.3	22768.9	23167.6	18265.3	23793.2		10	1939.04	585.189	1351.4	1855.7	3007.92	648.934	2105.04	2940.64
20	18244.6	18909.1	15608.7	17508.2	17522.8	17073.2	23440.8	22964	25211.6	19696.2	18969.6	18497	23558.5	20054.3	18275.4	25339.9	25276.4	25886.7	17076	13635.2	14843.8	21619.3	21235.7	17886.3		20	17587.5	17368.1	23872.1	19054.2	20629.4	25501	15185	20247.1		20	1745.58	255.49	1184.26	604.052	2688.06	335.537	1745.6	2053.47
30	16304	16679	14801.5	15374.6	16827.5	16818.5	21982.5	21739.3	22407.6	17480.7	16440.3	16323.6	23660.5	20026.6	18224.5	32001.4	33564.8	31815	14414.8	12157.3	13680.4	19399.5	19189.4	16105.8		30	15928.2	16340.2	22043.1	16748.2	20637.2	32460.4	13417.5	18231.6		30	993.568	836.238	338.254	637.031	2768.98	960.956	1151.51	1843.94
40	16120.2	16967.2	15190	16741.2	18450.6	18143.8	20621.2	21663.8	22088	15824.1	15480.2	15192.9	24280.4	20838	19284	40463.2	41218.8	41359.4	14414.2	12260.2	13861	19354.3	20141.5	16676.5		40	16092.5	17778.5	21457.7	15499.1	21467.5	41013.8	13511.8	18724.1		40	888.952	911.381	754.814	316.021	2556.98	481.986	1118.67	1816.42
50	15657.6	16489.9	14205.9	19891	22931.5	22343.2	22963.8	24258.7	21972.1	17974.2	16852.2	16782.1	24463.6	21786	20351.9	48444.1	48964.2	49392.4	14699.3	13092.6	14533.3	21510	22824.6	18618.6		50	15451.1	21721.9	23064.9	17202.8	22200.5	48933.5	14108.4	20984.4		50	1155.94	1612.65	1146.62	668.918	2086.98	474.894	883.591	2151.69
60	16954.4	18055.7	15381.9	24154.5	27890.2	27782.7	21841.2	24650.1	23274.3	20892.3	19885.8	19826.3	22499.5	21337.2	20095.1	55989.4	54335.5	55771.1	15972.2	14219.6	14163.1	25854	26941.1	19509.3		60	16797.3	26609.1	23255.2	20201.5	21310.6	55365.3	14785	24101.5		60	1343.8	2126.43	1404.52	599.029	1202.42	898.515	1028.56	4013.93
70	18171.9	19661.4	17500	30319.6	35480.3	31137.9	21799.5	24415.5	24331.4	24936.8	23908.7	25389.5	20590.1	19846	20687.4	61442.8	59782.1	60822.2	17052.9	14480.7	14744.6	31546.1	33691.9	22633.2		70	18444.4	32312.6	23515.5	24745	20374.5	60682.4	15426.1	29290.4		70	1106.19	2773.63	1486.69	758.806	460.241	839.143	1415.03	5864.32
80	19052.6	19271.6	18064.9	37937.2	43344.1	38067.5	23676.7	24353.2	22491.2	31324.8	33443.5	35246.5	16941	18021.4	19312	72947.7	78123.4	75310	16946.5	17048.7	16672.4	36978.5	38207.7	24060		80	18796.4	39782.9	23507	33338.2	18091.5	75460.4	16889.2	33082.1		80	642.888	3084.78	942.564	1962.96	1187.06	2591.08	194.583	7837.49
90	18921.8	19775.5	18063.9	46318.2	53892.5	46206	21874.1	27354.4	22265.1	36989.8	44389.9	43299.4	16863.1	18293.9	18372.3	73195.5	81856	76247.3	17863.6	17122.3	18313.3	38625.8	39175.3	25200.1		90	18920.4	48805.5	23831.2	41559.7	17843.1	77099.6	17766.4	34333.8		90	855.788	4405.78	3057.45	3995.01	849.635	4392.7	601.434	7914.74
100	20505.6	21160.7	19635.9	54437	56804.8	52063.6	22591.6	24591.9	24793.1	42658.3	53265.9	50785.5	17109.7	20215.9	19502.2	70935.4	81557.3	77676.4	17458.6	17049.6	17751.6	41210.6	40913	27908.3		100	20434.1	54435.1	23992.2	48903.2	18942.6	76723	17419.9	36677.3		100	764.904	2370.58	1217.11	5548.63	1626.96	5374.74	352.582	7595.63
110	20320.2	21449.7	21434.9	57323.7	61149	56397.6	23828.8	24927.1	26846	45146.5	59659.2	54680.3	17860.5	21396.7	19859.2	62016.2	77907.8	66537.8	16893.3	15447.9	17796.8	47076.3	45446.9	29515.9		110	21068.3	58290.1	25200.6	53162	19705.5	68820.6	16712.7	40679.7		110	647.848	2518.81	1527.09	7374.53	1773.12	8188.05	1184.81	9702.41
120	22571	22486.4	23049.8	59845.8	65014.2	62927	23478.2	24812.2	23831.8	47846.8	62350.2	58609.1	18560.8	21262	20603	65667.2	70308.1	65354.2	15230.3	15754.2	15846.6	53156.8	54351.8	33753.9		120	22702.4	62595.7	24040.8	56268.7	20141.9	67109.8	15610.4	47087.5		120	303.827	2600.08	691.109	7529.61	1408.4	2774.18	332.387	11562.7
130	24072.5	25281.8	25725.1	64052.4	72452.7	68706.6	22745.2	24083.5	23394.4	50326	68830.5	60583.8	17913.9	21679.9	20066	82764.7	74123.9	70925.2	14933.2	14250.8	17364.8	60528.3	68175.5	42071		130	25026.5	68403.9	23407.7	59913.4	19886.6	75938	15516.3	56924.9		130	855.38	4208.31	669.251	9270.43	1889.39	6124.68	1636.85	13420.1
140	25983.5	28639	30070.4	65602.5	72700.3	57117.8	21682.7	23741.5	23435.9	53856.4	66732.1	64015.5	19201.7	20933.4	18368	89691.2	79520.8	75130.5	17180.7	15698.2	15690.9	67975	73422.7	49966.1		140	28231	65140.2	22953.4	61534.7	19501.1	81447.5	16190	63787.9		140	2073.81	7801.54	1110.97	6786.9	1308.63	7469.11	858.056	12276.1
150	30265.2	31312.3	32327.9	69126.3	76310.2	65043.4	23100.8	25221.9	26030.9	58037.4	70682.4	67506	17778.2	20329.4	17224.5	96408.4	82721.3	88541.5	17962	16579	17156.1	73584.9	76556.6	55181.4		150	31301.8	70160	24784.5	65408.6	18444	89223.7	17232.4	68441		150	1031.41	5704.07	1513.22	6578.26	1656.06	6869.03	694.607	11578.9
160	31393	34031.2	33472.8	73475.2	76601	64240.7	25406	27242.9	28343.6	62651.6	71218.2	67103.2	18870.7	20564.7	18547.6	95946.2	87100.7	94666.7	18309.1	15722.1	17144.6	82430.8	77302.1	58699.8		160	32965.7	71439	26997.5	66991	19327.7	92571.2	17058.6	72810.9		160	1390.26	6426.83	1484.09	4284.42	1083.39	4780.59	1295.64	12486.7
170	33435.4	36861.8	35773.7	75302	74229.2	63404.4	26618.5	27385.4	29493.2	67594.4	74481.6	70310.3	19253.9	21401.3	19670.2	97783.1	92025.3	102794	19896.4	17082.2	19211.9	80664.4	83905.3	62070.2		170	35357	70978.6	27832.4	70795.4	20108.5	97534	18730.2	75546.6		170	1750.79	6581.28	1488.58	3469.15	1138.81	5388.5	1467.63	11782.9
180	36518.5	40464.8	41088.9	74752.4	90472	71425.3	26859.5	28805.9	30125.7	70892.8	77294.7	72046.3	20432.7	22633.7	19165.6	94031	86916.9	111321	22525.2	17956.7	22078	83386.3	90380.8	63844.7		180	39357.4	78883.2	28597	73411.3	20744	97423	20853.3	79203.9		180	2478.29	10173.1	1643.06	3412.24	1754.88	12550.6	2518.47	13753.6
190	38548.6	41586.9	39747.6	76187.4	87047.1	83683.4	28005.8	30919.1	32686.5	77076.1	79046.3	75436.8	20707.5	22052.3	20029.1	92225.5	83798.3	102155	22499.8	17806.8	21919	85125.9	92145.8	62850.3		190	39961	82306	30537.1	77186.4	20929.6	92726.2	20741.9	80040.6		190	1530.38	5559.34	2363.59	1807.29	1029.69	9188.45	2558.39	15295.5
200	37364.4	41167.8	40324.3	79338.3	79113.3	79239.2	29151.2	33335	36194	80090.6	83493	79759.6	20778.3	22407.7	19295.2	94472.6	87430.3	101141	22097.7	17893.5	23000.3	92037.2	94491.4	62089.1		200	39618.8	79230.3	32893.4	81114.4	20827.1	94348	20997.2	82872.6		200	1997.45	112.741	3542.15	2066.58	1556.82	6856.19	2725.49	18040.8
210	41043.3	47233.9	44763.8	84457.4	85703.7	83296.7	29963.6	33622.8	35211.3	82983.4	82782.8	83374.9	21020	23028.4	20099.3	95467.3	88995.9	102309	21996.7	18244.2	23963.3	98042.7	95435.9	63957.6		210	44347	84485.9	32932.6	83047	21382.6	95590.7	21401.4	85812.1		210	3116.31	1203.75	2691.05	301.154	1497.82	6657.27	2905.64	18971.3
220	38820.8	45550.6	42169.8	89292.3	91338.6	83403.3	31796.9	36186.1	34731.6	88491.5	84706.2	86849.4	21133.9	24607.5	19987.7	93668	82383	103501	23623.1	18753.5	24990.7	101374	88279	63022.8		220	42180.4	88011.4	34238.2	86682.4	21909.7	93184.1	22455.8	84225.2		220	3364.91	4119.81	2235.82	1898.17	2405.66	10567.5	3278.35	19494.2
230	41633.8	49990.8	44452				33492.1	37936.8	36864.9	91458.9	87150.2	90183	21053	25392.1	20959.6	85741.7	79835.4	100091	25907.2	19398.8	26444.2	106730	93346.1	66744.1		230	45358.9		36097.9	89597.4	22468.2	88556.1	23916.7	88940		230	4251.67		2319.47	2213.26	2532.56	10416.9	3921.82	20353.8
240	40454.4	48006	42111.5				34208.1	37624.2	39743.9				22158.3	24932.8	20526.7	0	0	0	27402.8	19530.6	26858.3	100298	92831.2	66221.2		240	43524		37192.1		22539.3		24597.2	86450.2		240	3969.01		2793.1		2227.6	0	4396.27	17912.1
250	42325	51912	46251.8				34502	38185.9	42009.4				22177	26078	22532.4	0	0	0	29473.5	19484.9	28322.2	104070	98405.8	70031.4		250	46829.6		38232.5		23595.8		25760.2	90835.5		250	4819.56		3753.91		2157	0	5464.97	18238.2
260	43829.2	57574.3	49146.3				34128.3	40130.9	41569.4				23119.2	27299.4	22747.4	0	0	0	33003.7	20272.7	29706.7	110697	99581.9	71653.4		260	50183.3		38609.5		24388.7		27661	93977.4		260	6931		3946.94		2527.62	0	6607.39	20116
270	43325.8	57326.4	49741.6				34483.6	41025.3	43125.3				22932.3	25758.8	22293	0	0	0	36082.4	20602.1	31474.2	112676	98736.8	72635.3		270	50131.2		39544.7		23661.4		29386.2	94682.7		270	7008.44		4507.07		1844.38	0	7948.59	20325.9
280	41426.8	55062.5	48528.2				34789	40912.9	44142.9				22780.4	26082.1	22560.5	0	0	0	34845.2	20818.5	32623.9	108265	100894	72833		280	48339.2		39948.2		23807.7		29429.2	93997.4		280	6819.84		4750.97		1972.82	0	7539.32	18695.8
290	41820.8	55161.2	48255.7				36036.5	43798.7	47951.5				22898.9	26759.1	22896	0	0	0	36284	20567.5	35895.7	108768	100699	75469		290	48412.6		42595.6		24184.7		30915.7	94978.9		290	6671.58		6047.96		2229.55	0	8963.95	17371
300	42783	58076	50911.8				36107.9	41516.9	46206				22959.7	26251.5	22560.5	0	0	0	38760.1	20972.7	34977.1					300	50590.3		41276.9		23923.9		31570			300	7651.55		5053.34		2025.61	0	9370.41
310	43599.6	59261.8	50963.9				36100.1	41328.4	44928.8				24004	29123.9	23554.5	0	0	0	40774.5	21011	35521.3					310	51275.1		40785.8		25560.8		32435.6			310	7835.74		4439.31		3093.91	0	10236.7
320	42024.6	56113.5	49044.7				36387.7	43055.8	47458				23106.5	28963.4	22492.8	0	0	0	33876.7	22403.4	36971					320	49060.9		42300.5		24854.2		31083.7			320	7044.5		5573.7		3571.84	0	7674.96
330	42643.4	58216.2	52133.1				36410.1	42256.5	44100.2				23656.9	29085.1	24515.3	0	0	0	34684.6	23759.3	38321.5					330	50997.6		40922.3		25752.4		32255.1			330	7848.23		4014.93		2917.92	0	7578.99
340	42201.3	55080	49429.1				35149.4	42857	44630				24487.2	30389.4	24858.9	0	0	0	34504.4	23580.5	37976.4					340	48903.5		40878.8		26578.5		32020.4			340	6455.39		5040.39		3305.55	0	7512.52
350	42677.7	56669.2	51497.9				33893	42525.9	44584.4				24314.1	28702.6	25803.2	0	0	0	36525.1	25068	37762.5					350	50281.6		40334.4		26273.3		33118.5			350	7074.6		5672.6		2231.69	0	6999.32
360	42698.1	55904.7	51930.2				32620.3	41233.3	42003.1				24219.6	28951.5	25417	0	0	0	36100.4	25341.1	36091.8					360	50177.7		38618.9		26196		32511.1			360	6775.47		5209.2		2460.27	0	6209.4
370	43333	56768.2	54357				31406.9	43125.1	44060.5				24245.6	29894.9	25343.7	0	0	0	37933	25918.2	39018.4					370	51486.1		39530.8		26494.7		34289.8			370	7162.95		7051.08		2995.4	0	7270.32
380	43419	54652.5	52215.9				31826.3	40557.7	40650				24268.1	30052.5	25230.1	0	0	0	37177.8	26487	36531.7					380	50095.8		37678		26516.9		33398.8			380	5909.26		5067.93		3099.47	0	5994.52
390	42102.5	52100.1	50296.1				33918.3	43108.3	41472.5				24557.2	29034	24064.7	0	0	0	33477	26371.8	38419.9					390	48166.2		39499.7		25885.3		32756.2			390	5328.26		4902.32		2737.97	0	6056.3
400	42359.8	52870.8	52068.3				32911.8	39418.6	37904.1				24363.5	28912.7	24459.9	0	0	0	34520.9	25933.2	35178.5					400	49099.6		36744.8		25912		31877.5			400	5850.63		3404.75		2599.09	0	5158.39
410	42714.5	51497.7	51229.6				34570.5	40146.3	38987.8				24116.4	29117.9	24375.3	0	0	0	33069.3	27057.8	35896.7					410	48480.6		37901.5		25869.9		32007.9			410	4995.36		2942.31		2815.82	0	4514.01
420	42204.1	51367.8	51739.3				36395.4	42800.2	42036.8				24590.4	29024	23857.2	0	0	0	32175.6	27517.4	38790.4					420	48437.1		40410.8		25823.9		32827.8			420	5401.11		3498.33		2795.54	0	5664.73
430	41504	49031.8	49098.6				34974.8	40167.6	39408.9				24402.8	28428.5	23569.8	0	0	0	31187	27322.4	36121.1					430	46544.8		38183.8		25467		31543.5			430	4365.58		2804.8		2598.28	0	4410.19
440	40241.6	50210.7	51307.6				35869.7	39132.4	37857.8				23879.2	28738.8	23191.4	0	0	0	31920.5	27123.5	35534.8					440	47253.3		37620		25269.8		31526.3			440	6097.02		1644.29		3023.87	0	4219.5
450	40309.5	49956.1	50843				34255.4	39087.9	38751.3				24361.1	28528.3	22900.5	0	0	0	30588.4	27273.8	36792.3					450	47036.2		37364.9		25263.3		31551.5			450	5842.39		2698.17		2920.34	0	4831.76
460	40258.8	50945.5	52064				36198.2	40992.1	41036.5				24178.2	27056.5	21864.6	0	0	0	30875.4	27509.4	38374					460	47756.1		39408.9		24366.4		32252.9			460	6516.94		2780.65		2601.07	0	5561.71
470	40325.4	51032.7	50923.6				36299.4	38093.2	38175.7				24141.9	27629.5	22629.2	0	0	0	30734.1	28000.9	35726.5					470	47427.2		37522.8		24800.2		31487.1			470	6150.59		1060.26		2564.34	0	3917.46
480	40537.2	51212.6	51030.9				37255.6	38099.2	37768.6				25175.5	28172.7	22530.3	0	0	0	29198.6	28071.9	35099.1					480	47593.6		37707.8		25292.8		30789.9			480	6111.63		425.079		2822.99	0	3774.2
490	39854.2	52269.6	49922.2				36264.4	38344.8	38386				24433.3	28013.7	21383.3	0	0	0	29009	28085.3	36206.2					490	47348.7		37665		24610.1		31100.2			490	6595.68		1213.18		3318.71	0	4446.02
500	39628.2	51484.3	52272.1				36001	39124.6	39374.1				24629.2	27380.5	21929.9	0	0	0	30788.5	28575	37457.3					500	47794.9		38166.6		24646.5		32273.6			500	7083.49		1879.57		2725.35	0	4623.63
510	39213.8	51642.7	50855.9				36097.6	38419	38870.9				24697.6	27566.1	20735.7	0	0	0	29453.3	28177.3	36441.4					510	47237.5		37795.8		24333.1		31357.3			510	6959.82		1488		3429.79	0	4448.89
520	38655.9	50642	51119.6				35938.3	38012.9	38822.5				24432.5	26834.1	20482.9	0	0	0	29350.7	28729.8	36350.8					520	46805.8		37591.2		23916.5		31477.1			520	7062.08		1487.6		3206.87	0	4232.14
530	36860.1	50488	50177.5				36850.4	38683.3	39139.3				25237.2	27707.8	21218.2	0	0	0	29644.4	29229.4	36364.5					530	45841.9		38224.3		24721.1		31746.1			530	7780		1211.51		3275.45	0	4005.01
540	35730	48492.4	47927.8				37137.9	37971.2	38737.9				24972.8	27293	20914.5	0	0	0	28972.6	27859	35429.9					540	44050.1		37949		24393.4		30753.8			540	7210.89		800.205		3228.46	0	4087.65
550	35762.5	49495	50143.6				36057	37495.7	38602				23681.2	25901.9	20107.9	0	0	0	29484.1	27869.8	35757.1					550	45133.7		37384.9		23230.3		31037			550	8122.16		1276.12		2923.19	0	4166.66
560	35200.9	49901.2	49602.5				36026.9	36926	37532				24523.1	26926.6	20919.1	0	0	0	29955.6	27825.7	35681.7					560	44901.5		36828.3		24122.9		31154.3			560	8402.33		757.283		3023.66	0	4062.89
570	34918.9	50050.9	51199.7				34876.1	36669.3	37836.4				24334.3	27251.1	20222.3	0	0	0	31209.9	27849.3	36101.8					570	45389.8		36460.6		23935.9		31720.3			570	9086.27		1491.14		3531.29	0	4149.85
580	33286.3	48658.2	49048.2				35196.7	36970.4	37878.5				24774.7	26636.7	20001	0	0	0	29622.7	28205.3	36173.7					580	43664.3		36681.9		23804.2		31333.9			580	8989.66		1364.02		3422.69	0	4250.9
590	32082.7	50230.7	49833.3				34868.9	36901.5	37768.5				24427.5	26273.6	20356.9	0	0	0	29946.9	28286	36249					590	44048.9		36513		23686		31494			590	10365		1488.31		3027.26	0	4200.83
600	31936.9	47296.2	47572.8				34716.7	36932.6	37976.1				24318.2	25499.8	19364.5	0	0	0	28382.5	27253.3	36269.9					600	42268.6		36541.8		23060.9		30635.2			600	8948.63		1664.49		3255.2	0	4912.31
610	31472.7	47725.9	47316.8				34012.8	37848.7	38039.7				24513.9	25853	19362.8	0	0	0	28520.5	27663	36371.7					610	42171.8		36633.8		23243.2		30851.7			610	9267.96		2271.79		3426.63	0	4799.64
620	31498.4	47717.1	48550.6				32913.7	36765.2	37889.6				24605	26100.4	19842.2	0	0	0	29214.8	28180.9	36014.9					620	42588.7		35856.2		23515.9		31136.9			620	9613.54		2609.53		3268.16	0	4256.03
630	31617.1	47180	47119.5				30960.8	37102.9	37735.5				23819.7	25400.7	19069.2	0	0	0	28780.9	27727.1	36163.8					630	41972.2		35266.4		22763.2		30890.6			630	8967.81		3742.16		3295.31	0	4597.03
640	31690.5	47362.1	47152				31443.7	36837.3	37881.2				23863.9	25622.3	19343.7	0	0	0	28914.1	27306.3	36173.3					640	42068.2		35387.4		22943.3		30797.9			640	8987.95		3455		3238.95	0	4724.13
650	31709.4	46580.4	45594.3				30176.9	36929.5	37557.3				24365	25481	19338.8	0	0	0	28719.5	28126.7	36281.2					650	41294.7		34887.9		23061.6		31042.5			650	8315.74		4091.92		3271.97	0	4546.51
660	31445.5	46212.3	44852.3				29576.9	36100.8	37052.7				23523	25247	18555.8	0	0	0	28492.1	27870.6	35289.9					660	40836.7		34243.5		22441.9		30550.9			660	8161.37		4069.29		3474.14	0	4115.86
670	31739.8	45241	44550.6				29852.2	35404.5	36555.9				23296.4	24911.8	18655.5	0	0	0	27914.4	26614.8	34808.1					670	40510.5		33937.5		22287.9		29779.1			670	7603.44		3584.54		3247.75	0	4403.48
680	31695.8	45526	45007				30129.2	34380.7	36587.3				23388.5	24234	18538.3	0	0	0	27257.6	27470.4	33973.4					680	40742.9		33699.1		22053.6		29567.1			680	7839.33		3282.55		3073.54	0	3817.44
690	32354.6	44018	44489.9				29765.6	34677.1	37146.2				22597.6	24529.3	18224.7	0	0	0	26566.5	27139.5	34386.5					690	40287.5		33863		21783.9		29364.2			690	6874.15		3757.07		3230.09	0	4358.9
700	33062.8	43276.7	44216.7				29128.5	34165	36976.1				23070.3	24439.6	18035.8	0	0	0	25366.5	27563.9	33992.4					700	40185.4		33423.2		21848.6		28974.3			700	6186.25		3976.06		3372.19	0	4482.52
710	32813.8	43598	43504.4				28883.7	33699.6	36922.8				22445.6	23848.2	17894.9	0	0	0	25488.5	27636.2	33714.1					710	39972.1		33168.7		21396.2		28946.2			710	6199.42		4045.75		3112.27	0	4266.44
720	33219.6	44139.1	43223.4				29491.5	34199.4	38349.2				22411.1	23889.9	17579.6	0	0	0	25198.8	27762	34362.7					720	40194		34013.3		21293.5		29107.8			720	6057.36		4431.81		3300.26	0	4727.88
730	36838.3	44482.2	44397.9				29477.9	34440.2	38325				21979.2	23660.9	17263.9	0	0	0	25290.1	29072.6	34602.4					730	41906.1		34081.1		20968		29655.1			730	4389.09		4434.48		3316.22	0	4683.4
740	34638	43086.5	43200.4				29744.5	33612.6	38152.9				22177.6	23607.4	17036.5	0	0	0	25420.3	28147.4	34090.7					740	40308.3		33836.7		20940.5		29219.5			740	4910.95		4208.65		3455.71	0	4433.52
750	35867.8	41401.5	43056.9				30132.4	34670.2	39930.2				21922.6	23194.8	17091.8	0	0	0	25147.6	28060.4	34966.2					750	40108.7		34910.9		20736.4		29391.4			750	3764.83		4903.35		3219.82	0	5042.81
760	36197.2	43188.3	42483.4				29872.5	35180.7	40094.2				22494.3	23173	17320.9	0	0	0	24712	27933.8	34767.6					760	40623		35049.1		20996.1		29137.8			760	3849.01		5112.15		3200.82	0	5134.78
770	37364.4	43635.4	39542				30195.3	34729.1	39564.3				22384.5	23187.8	17116	0	0	0	25273.5	26898.3	34788					770	40180.6		34829.6		20896.1		28986.6			770	3183.9		4685.28		3298.21	0	5089.43
780	36668.2	42833.5	41400.1				29113.3	34806.5	39395.5				21833.6	23341.3	16931.4	0	0	0	24789.3	27588.5	34405.9					780	40300.6		34438.5		20702.1		28927.9			780	3226.37		5150.97		3351.41	0	4946.24
790	37031.8	43481.1	40824.1				28778.2	35443.6	40042.5				22341.4	23222	16821.1	0	0	0	24589.7	28060.1	35046.6					790	40445.7		34754.8		20794.8		29232.1			790	3241.23		5663.65		3469.41	0	5326.07
800	37612.7	43139.1	42020.5				28616.2	35484.2	40223.3				21628.4	22555	16411.5	0	0	0	23979.8	28213.3	34907.7					800	40924.1		34774.6		20198.3		29033.6			800	2921.77		5836.02		3312.01	0	5509.96
810	36697.1	41703.4	41651.4				28748.5	36204.8	41482.1				21369.3	22544.4	16516	0	0	0	23765.2	28014	35499.8					810	40017.3		35478.5		20143.2		29093			810	2875.47		6397.81		3195.77	0	5941.29
820	37065.9	42109.3	42107.7				28648.4	35772.1	40238.6				21497.3	22832.1	16246.3	0	0	0	23489.1	28523.8	34221.3					820	40427.6		34886.3		20191.9		28744.7			820	2911.36		5845.65		3481.55	0	5369.51
830	36451.1	41497	41381.9				29682.8	37429.5	40996.3				21444.6	22101	16003	0	0	0	22867	27147.2	32777					830	39776.7		36036.2		19849.5		27597			830	2880.58		5783.98		3347.29	0	4970.3
840	36156.2	40846.6	41885.4				29095.7	36700.8	41437.7				21955.7	22193.9	15849.7	0	0	0	22495.8	28469.7	33164					840	39629.4		35744.7		19999.8		28043.2			840	3052.38		6226.3		3596.03	0	5346.89
850	35860	41183.8	40799.6				29653.1	37648.1	41657.7				21663.7	21909.5	15625.3	0	0	0	22253.9	27661	33694.7					850	39281.1		36319.6		19732.8		27869.9			850	2968.98		6111.57		3559.37	0	5723.25
860	36420.5	40395.6	41811.9				29258.7	38643	41222.1				21591.7	21778.7	16051.7	0	0	0	22001.9	28697.1	33846.9					860	39542.6		36374.6		19807.4		28181.9			860	2795.05		6296.05		3253.85	0	5939.29
870	36393.1	41283.9	40519.2				29902.2	37219.3	41382.6				21593.7	21677.9	15469	0	0	0	21871.1	28193.1	33930					870	39398.8		36168		19580.2		27998.1			870	2630.88		5811.92		3560.65	0	6031.83
880	35019	40905.4	40242.2				29063.7	37494.1	41118.5				21961.9	21588.9	15146.5	0	0	0	21898.9	28568	34160.8					880	38722.2		35892.1		19565.8		28209.2			880	3224.14		6185		3831.72	0	6138.8
890	36325.7	41026.3	40585.9				28647.6	37122.7	41809.7				21851.6	21479.1	15091.3	0	0	0	21769.3	28116	34471.9					890	39312.6		35860		19474		28119.1			890	2596.15		6671.27		3800.08	0	6351.31
900	36741.1	41080.9	39937.1				28707.6	36648.2	40652.2				22129.4	21854.1	15141.3	0	0	0	21632.7	27600.9	33769.1					900	39253		35336		19708.3		27667.6			900	2249.31		6079.43		3957.52	0	6068.44
910	36026.5	41647.2	38116.4				29208.2	36634.2	40908.1				23068.2	21584.6	15199.4	0	0	0	21798.9	28149.7	34217.8					910	38596.7		35583.5		19950.7		28055.5			910	2841		5920.29		4181.11	0	6209.98

## Sheet: Figure 8DE_Mini F assays
	Ratio	Blue	White	Blue	White	Total	W:T
ΔrarA	0.328597	2221	1087	2221	1087	3308	0.328597
ΔruvB	0.46693	540	473	540	473	1013	0.46693
ΔrarA ΔruvB	0.196558	619	217	619	217	836	0.259569
ΔrarA ΔrecG	0.406292	887	607	887	607	1494	0.406292
ΔruvB ΔrecG	0.211158	1117	299	1117	299	1416	0.211158
ΔruvB ΔrecG ΔrarA	0	7649	0	7649	0	7649	0
	Ratio	Blue	White	Blue	White	Total	W:T
ΔrarA	0.420857	1244	904	1244	904	2148	0.420857
ΔrarA ΔruvB	0.371569	1282	758	1282	758	2040	0.371569
ΔruvB ΔrecQ ΔrarA	0.000904568	2209	2	2209	2	2211	0.000904568

## Sheet: Figure 1_doubling time
Time	WT1	WT2	WT3	WT4	WT5	WT6	WT7	WT8				RarA4	RarA5	RarA6	RarA7	RuvB1	RuvB2	RuvB3	RuvB4	RuvB5	RuvB6	RuvB7		RarA RuvB1	RarA RuvB2	RarA RuvB3	RarA RuvB4	RarA RuvB5	RarA RuvB6
0	0.094	0.093	0.094	0.094	0.105	0.104	0.103	0.106				0.101	0.101	0.101	0.099	0.111	0.114	0.113	0.113	0.102	0.102	0.1		0.103	0.104	0.106	0.102	0.099	0.098												Td
10	0.096	0.096	0.096	0.096	0.111	0.109	0.108	0.107				0.119	0.106	0.105	0.103	0.118	0.12	0.119	0.119	0.106	0.108	0.104		0.105	0.107	0.109	0.105	0.101	0.1										WT1	0.0153	45.3037
20	0.099	0.1	0.1	0.099	0.121	0.118	0.117	0.117				0.127	0.113	0.113	0.108	0.125	0.129	0.127	0.129	0.114	0.115	0.111		0.108	0.109	0.111	0.108	0.105	0.104										WT2	0.0172	40.2993
30	0.103	0.105	0.103	0.104	0.133	0.127	0.127	0.129				0.118	0.12	0.12	0.114	0.137	0.14	0.137	0.139	0.123	0.122	0.119		0.112	0.113	0.115	0.113	0.108	0.107										WT3	0.0169	41.0146
40	0.109	0.111	0.109	0.11	0.146	0.139	0.141	0.139				0.128	0.129	0.129	0.123	0.151	0.153	0.152	0.153	0.136	0.132	0.13		0.117	0.118	0.118	0.118	0.112	0.112										WT4	0.0148	46.8343
50	0.116	0.118	0.115	0.117	0.162	0.154	0.156	0.153				0.141	0.143	0.142	0.134	0.173	0.174	0.172	0.173	0.147	0.144	0.142		0.123	0.124	0.125	0.125	0.118	0.118										WT5	0.014	49.5105
60	0.125	0.129	0.125	0.127	0.186	0.173	0.176	0.172				0.159	0.16	0.16	0.149	0.202	0.203	0.199	0.202	0.168	0.16	0.16		0.132	0.133	0.134	0.135	0.127	0.125										WT6	0.0176	39.3834
70	0.14	0.146	0.14	0.144	0.217	0.201	0.204	0.199				0.184	0.186	0.186	0.172	0.235	0.241	0.234	0.249	0.194	0.186	0.185		0.144	0.145	0.147	0.149	0.138	0.137										WT7	0.0168	41.2588
80	0.16	0.168	0.16	0.166	0.254	0.234	0.237	0.229				0.215	0.217	0.218	0.2	0.284	0.306	0.287	0.313	0.235	0.214	0.217		0.162	0.161	0.161	0.167	0.152	0.154										WT8	0.0144	48.1352
90	0.188	0.2	0.189	0.195	0.296	0.277	0.28	0.269				0.256	0.258	0.267	0.234	0.338	0.389	0.355	0.393	0.286	0.262	0.269		0.183	0.181	0.184	0.196	0.173	0.175											AVG	43.9675
100	0.223	0.235	0.223	0.231	0.335	0.311	0.311	0.301				0.293	0.302	0.318	0.272	0.395	0.436	0.415	0.448	0.348	0.307	0.317		0.214	0.211	0.213	0.239	0.199	0.204											STDEV	3.93929
110	0.283	0.282	0.265	0.297	0.392	0.388	0.363	0.347				0.364	0.373	0.398	0.319	0.451	0.509	0.487	0.503	0.412	0.395	0.395		0.25	0.242	0.263	0.295	0.234	0.237
120	0.362	0.351	0.323	0.358	0.456	0.465	0.415	0.401				0.445	0.447	0.486	0.411	0.522	0.585	0.561	0.578	0.478	0.48	0.475		0.31	0.264	0.292	0.339	0.256	0.266
130	0.414	0.426	0.391	0.426	0.537	0.507	0.524	0.483				0.507	0.517	0.563	0.474	0.589	0.654	0.615	0.65	0.542	0.54	0.544		0.366	0.308	0.324	0.393	0.298	0.314
140	0.486	0.545	0.49	0.515	0.574	0.562	0.625	0.569				0.579	0.59	0.643	0.545	0.659	0.713	0.691	0.719	0.621	0.601	0.611		0.441	0.366	0.375	0.45	0.355	0.373
150	0.559	0.648	0.598	0.591	0.618	0.634	0.705	0.625				0.636	0.652	0.704	0.596	0.726	0.762	0.748	0.782	0.68	0.647	0.672		0.505	0.419	0.411	0.5	0.411	0.423
160	0.649	0.739	0.69	0.675	0.651	0.696	0.768	0.668				0.691	0.696	0.763	0.632	0.789	0.791	0.805	0.833	0.746	0.701	0.724		0.563	0.455	0.461	0.554	0.453	0.478
170	0.731	0.796	0.75	0.752	0.676	0.751	0.809	0.709				0.731	0.738	0.787	0.674	0.843	0.826	0.841	0.873	0.805	0.735	0.767		0.59	0.493	0.513	0.609	0.496	0.532										RarA1	0.0161	43.0526
180	0.787	0.841	0.798	0.821	0.726	0.813	0.851	0.752				0.744	0.782	0.802	0.706	0.872	0.855	0.88	0.905	0.849	0.782	0.801		0.64	0.515	0.549	0.66	0.544	0.596										RarA2	0.016	43.3217
190	0.847	0.877	0.845	0.875	0.794	0.855	0.899	0.791				0.762	0.8	0.81	0.722	0.902	0.883	0.928	0.945	0.878	0.817	0.846		0.652	0.546	0.589	0.705	0.58	0.65										RarA3	0.0159	43.5942
200	0.89	0.904	0.878	0.909	0.826	0.885	0.922	0.838				0.787	0.833	0.831	0.755	0.933	0.902	0.942	0.969	0.914	0.849	0.874		0.696	0.569	0.619	0.753	0.627	0.682										RarA4	0.0172	40.2993
210	0.935	0.935	0.916	0.943	0.883	0.92	0.952	0.862				0.798	0.85	0.836	0.776	0.976	0.926	0.979	1.004	0.948	0.876	0.908		0.684	0.591	0.643	0.787	0.663	0.695												42.5669
220	0.956	0.957	0.949	0.97	0.933	0.951	0.97	0.887				0.809	0.858	0.856	0.787	1.002	0.939	1.002	1.017	0.957	0.898	0.93		0.703	0.599	0.658	0.807	0.691	0.708												1.52787
230	0.988	0.978	0.983	0.993	0.971	0.987	0.993	0.908				0.817	0.863	0.861	0.794	1.024	0.956	1.022	1.036	0.978	0.927	0.948		0.713	0.615	0.677	0.818	0.705	0.703
240	1.014	0.998	1.01	1.008	1.012	1.019	1.018	0.943				0.829	0.88	0.881	0.811	1.056	0.984	1.049	1.052	0.998	0.937	0.971		0.734	0.625	0.701	0.807	0.709	0.706
250	1.04	1.017	1.033	1.025	1.037	1.045	1.046	0.962				0.836	0.889	0.875	0.834	1.088	0.999	1.064	1.066	1.017	0.953	0.993		0.739	0.63	0.709	0.821	0.714	0.72
260	1.054	1.026	1.052	1.036	1.057	1.066	1.071	0.99				0.837	0.904	0.893	0.859	1.106	1	1.081	1.078	1.031	0.968	1.009		0.738	0.625	0.718	0.834	0.718	0.712
270	1.079	1.049	1.075	1.06	1.091	1.09	1.097	1.007				0.846	0.92	0.938	0.875	1.146	1.023	1.094	1.097	1.043	0.976	1.031		0.735	0.616	0.721	0.829	0.724	0.736
280	1.103	1.072	1.096	1.084	1.117	1.107	1.123	1.036				0.85	0.934	0.979	0.902	1.152	1.043	1.1	1.103	1.056	0.984	1.04		0.723	0.61	0.728	0.807	0.712	0.729
290	1.111	1.082	1.113	1.095	1.126	1.117	1.138	1.058				0.857	0.945	1.005	0.909	1.17	1.067	1.118	1.111	1.07	0.995	1.049		0.721	0.611	0.727	0.79	0.706	0.732
300	1.129	1.097	1.128	1.11	1.145	1.13	1.155	1.071				0.861	0.964	1.035	0.93	1.189	1.074	1.129	1.121	1.1	1.014	1.065		0.717	0.608	0.734	0.78	0.719	0.743
310	1.131	1.107	1.143	1.12	1.166	1.155	1.172	1.094				0.875	0.979	1.056	0.941	1.206	1.092	1.145	1.135	1.122	1.02	1.087		0.727	0.612	0.734	0.771	0.713	0.743										RuvB1	0.0154	45.0096
320	1.15	1.127	1.16	1.138	1.181	1.173	1.19	1.116				0.881	1.006	1.093	0.951	1.222	1.098	1.159	1.141	1.129	1.036	1.099		0.721	0.631	0.745	0.761	0.718	0.742										RuvB2	0.0167	41.5058
330	1.162	1.13	1.168	1.148	1.2	1.193	1.205	1.131				0.889	1.014	1.113	0.963	1.23	1.116	1.17	1.149	1.144	1.046	1.111		0.721	0.645	0.748	0.753	0.712	0.735										RuvB3	0.0161	43.0526
340	1.165	1.143	1.178	1.159	1.208	1.201	1.224	1.147				0.904	1.021	1.147	0.979	1.243	1.127	1.177	1.157	1.166	1.067	1.122		0.714	0.655	0.754	0.752	0.715	0.731										RuvB4	0.0153	45.3037
350	1.189	1.157	1.196	1.177	1.228	1.224	1.243	1.163				0.918	1.036	1.175	0.998	1.267	1.139	1.188	1.178	1.159	1.071	1.141		0.73	0.67	0.757	0.746	0.714	0.739										RuvB5	0.0147	47.1529
360	1.197	1.164	1.204	1.183	1.242	1.238	1.26	1.18				0.945	1.042	1.202	1.017	1.283	1.149	1.191	1.187	1.166	1.09	1.147		0.742	0.68	0.76	0.742	0.716	0.747										RuvB6	0.0154	45.0096
370	1.2	1.169	1.21	1.189	1.252	1.25	1.267	1.19				0.969	1.058	1.214	1.036	1.282	1.167	1.205	1.2	1.172	1.105	1.156		0.745	0.689	0.762	0.744	0.72	0.747										RuvB7	0.0164	42.2651
380	1.218	1.18	1.224	1.204	1.274	1.271	1.287	1.205				0.992	1.075	1.239	1.055	1.292	1.185	1.223	1.213	1.176	1.11	1.17		0.76	0.699	0.765	0.744	0.721	0.758												44.1856
390	1.222	1.188	1.232	1.213	1.288	1.283	1.303	1.214				1.015	1.08	1.257	1.075	1.297	1.197	1.229	1.223	1.196	1.127	1.189		0.764	0.706	0.769	0.746	0.723	0.762												1.98184
400	1.23	1.198	1.243	1.224	1.299	1.295	1.316	1.225				1.027	1.082	1.275	1.09	1.314	1.202	1.238	1.229	1.212	1.146	1.198		0.769	0.713	0.778	0.751	0.724	0.766
410	1.248	1.219	1.256	1.242	1.322	1.313	1.333	1.24				1.032	1.094	1.274	1.115	1.333	1.204	1.249	1.24	1.21	1.14	1.214		0.781	0.721	0.782	0.755	0.729	0.779
420	1.252	1.227	1.267	1.254	1.332	1.325	1.342	1.248				1.051	1.107	1.278	1.132	1.333	1.21	1.258	1.251	1.222	1.159	1.222		0.788	0.727	0.785	0.752	0.735	0.793
430	1.273	1.245	1.282	1.27	1.353	1.345	1.355	1.266				1.078	1.131	1.285	1.16	1.358	1.227	1.265	1.254	1.216	1.16	1.221		0.794	0.721	0.77	0.753	0.746	0.804
440	1.269	1.244	1.286	1.262	1.358	1.355	1.36	1.273				1.083	1.138	1.276	1.166	1.354	1.245	1.276	1.265	1.224	1.184	1.238		0.796	0.725	0.766	0.751	0.754	0.813
450	1.282	1.262	1.3	1.281	1.375	1.373	1.373	1.288				1.108	1.152	1.295	1.183	1.369	1.263	1.297	1.272	1.228	1.192	1.245		0.801	0.731	0.763	0.753	0.765	0.817
460	1.279	1.258	1.292	1.278	1.373	1.367	1.375	1.292				1.115	1.162	1.307	1.195	1.368	1.274	1.306	1.288	1.241	1.204	1.252		0.809	0.734	0.763	0.751	0.77	0.822
470	1.296	1.274	1.308	1.297	1.391	1.387	1.389	1.311				1.118	1.173	1.318	1.205	1.383	1.293	1.32	1.29	1.244	1.212	1.264		0.818	0.737	0.767	0.76	0.774	0.822
480	1.298	1.277	1.317	1.304	1.392	1.39	1.391	1.317				1.115	1.175	1.329	1.222	1.389	1.306	1.331	1.306	1.259	1.223	1.273		0.823	0.735	0.775	0.769	0.778	0.829										RB1	0.0145	47.8033
490	1.301	1.288	1.322	1.314	1.403	1.399	1.4	1.329				1.118	1.194	1.337	1.234	1.398	1.318	1.334	1.305	1.265	1.232	1.281		0.822	0.738	0.779	0.772	0.784	0.829										RB2	0.0129	53.7323
500	1.303	1.29	1.324	1.317	1.4	1.405	1.402	1.335				1.141	1.199	1.345	1.242	1.4	1.325	1.34	1.317	1.279	1.246	1.291		0.828	0.744	0.78	0.77	0.784	0.83										RB3	0.0125	55.4518
510	1.308	1.297	1.333	1.324	1.407	1.412	1.405	1.345				1.149	1.215	1.351	1.252	1.407	1.335	1.35	1.328	1.288	1.257	1.305		0.83	0.747	0.785	0.771	0.793	0.837										RB4	0.014	49.5105
520	1.318	1.31	1.343	1.336	1.42	1.423	1.417	1.358				1.184	1.24	1.357	1.258	1.415	1.344	1.363	1.334	1.297	1.261	1.315		0.833	0.754	0.79	0.774	0.781	0.84										RB5	0.0136	50.9667
530	1.317	1.315	1.346	1.34	1.423	1.429	1.422	1.365				1.19	1.252	1.361	1.267	1.417	1.348	1.373	1.342	1.308	1.266	1.321		0.837	0.751	0.792	0.793	0.772	0.845										RB6	0.0122	56.8153
540	1.319	1.32	1.354	1.345	1.423	1.431	1.432	1.378				1.195	1.254	1.377	1.266	1.417	1.357	1.385	1.36	1.318	1.281	1.341		0.839	0.748	0.796	0.832	0.764	0.848												52.38
550	1.327	1.329	1.361	1.353	1.435	1.444	1.438	1.39				1.228	1.279	1.389	1.27	1.434	1.363	1.388	1.364	1.322	1.287	1.348		0.841	0.745	0.804	0.848	0.76	0.852												3.52462
560	1.331	1.334	1.361	1.357	1.435	1.446	1.444	1.394				1.237	1.277	1.386	1.274	1.433	1.375	1.395	1.371	1.336	1.3	1.354		0.837	0.758	0.81	0.861	0.755	0.852
570	1.333	1.339	1.369	1.363	1.439	1.448	1.449	1.397				1.254	1.284	1.388	1.277	1.438	1.377	1.407	1.381	1.346	1.308	1.365		0.841	0.763	0.815	0.88	0.751	0.854
580	1.34	1.344	1.378	1.368	1.445	1.452	1.456	1.406				1.275	1.296	1.391	1.279	1.447	1.386	1.409	1.392	1.357	1.311	1.379		0.847	0.779	0.86	0.904	0.733	0.859
590	1.339	1.351	1.379	1.373	1.442	1.454	1.458	1.41				1.287	1.3	1.401	1.285	1.446	1.395	1.421	1.401	1.365	1.324	1.386		0.835	0.791	0.863	0.914	0.737	0.856
600	1.344	1.357	1.384	1.378	1.444	1.454	1.46	1.414				1.292	1.307	1.408	1.288	1.449	1.405	1.426	1.406	1.373	1.333	1.396		0.844	0.795	0.866	0.917	0.72	0.858
610	1.346	1.361	1.387	1.381	1.451	1.458	1.466	1.423				1.303	1.315	1.416	1.292	1.457	1.416	1.433	1.424	1.397	1.338	1.418		0.848	0.795	0.88	0.921	0.715	0.859
620	1.355	1.371	1.395	1.387	1.458	1.466	1.469	1.438				1.312	1.327	1.427	1.296	1.466	1.425	1.435	1.432	1.403	1.346	1.431		0.854	0.796	0.928	0.923	0.715	0.858
630	1.357	1.375	1.394	1.39	1.46	1.466	1.47	1.444				1.319	1.333	1.43	1.299	1.467	1.431	1.433	1.439	1.409	1.355	1.434		0.852	0.794	0.972	0.928	0.72	0.863
640	1.365	1.384	1.401	1.397	1.464	1.474	1.474	1.454				1.327	1.341	1.432	1.304	1.475	1.444	1.44	1.445	1.413	1.361	1.438		0.859	0.791	0.969	0.923	0.722	0.871
650	1.366	1.381	1.401	1.4	1.465	1.473	1.476	1.459				1.331	1.347	1.438	1.31	1.475	1.455	1.439	1.451	1.425	1.372	1.444		0.858	0.803	0.978	0.907	0.725	0.878
660	1.376	1.393	1.412	1.409	1.475	1.483	1.484	1.472				1.337	1.365	1.431	1.315	1.488	1.46	1.436	1.452	1.431	1.376	1.458		0.854	0.806	0.979	0.905	0.72	0.889
670	1.38	1.401	1.417	1.416	1.479	1.485	1.488	1.476				1.348	1.379	1.431	1.318	1.49	1.465	1.439	1.448	1.434	1.381	1.46		0.846	0.798	1.011	0.909	0.719	0.894
680	1.385	1.405	1.419	1.421	1.48	1.488	1.492	1.482				1.356	1.385	1.428	1.325	1.495	1.469	1.448	1.453	1.442	1.386	1.467		0.849	0.813	1.017	0.924	0.715	0.895
690	1.385	1.407	1.415	1.421	1.479	1.487	1.49	1.482				1.36	1.385	1.432	1.328	1.494	1.465	1.451	1.451	1.443	1.391	1.47		0.845	0.811	1.001	0.927	0.71	0.898
700	1.389	1.401	1.414	1.415	1.48	1.483	1.49	1.487				1.359	1.387	1.431	1.331	1.496	1.468	1.461	1.458	1.45	1.399	1.48		0.853	0.809	0.987	0.924	0.707	0.897
710	1.394	1.415	1.421	1.428	1.483	1.49	1.491	1.494				1.371	1.387	1.434	1.337	1.499	1.473	1.464	1.466	1.464	1.408	1.49		0.845	0.806	0.983	0.931	0.714	0.902
720	1.4	1.41	1.421	1.425	1.49	1.491	1.496	1.499				1.376	1.386	1.431	1.341	1.506	1.479	1.469	1.479	1.484	1.411	1.504		0.853	0.811	0.974	0.928	0.712	0.901
730	1.405	1.417	1.427	1.432	1.495	1.497	1.5	1.507				1.376	1.39	1.429	1.345	1.512	1.486	1.473	1.488	1.493	1.417	1.512		0.856	0.815	0.945	0.933	0.71	0.909
740	1.409	1.426	1.429	1.438	1.496	1.499	1.5	1.512				1.377	1.396	1.427	1.351	1.512	1.488	1.475	1.496	1.494	1.423	1.508		0.858	0.818	0.951	0.944	0.714	0.906
750	1.414	1.423	1.427	1.435	1.499	1.498	1.503	1.516				1.377	1.395	1.43	1.36	1.514	1.495	1.479	1.499	1.498	1.43	1.514		0.875	0.82	0.958	0.958	0.713	0.908
760	1.418	1.43	1.433	1.442	1.504	1.504	1.508	1.523				1.38	1.396	1.433	1.364	1.514	1.497	1.489	1.503	1.5	1.435	1.52		0.875	0.83	0.937	0.965	0.706	0.905
770	1.422	1.431	1.433	1.442	1.506	1.506	1.508	1.524				1.379	1.391	1.428	1.37	1.514	1.502	1.496	1.511	1.503	1.437	1.528		0.886	0.822	0.896	0.978	0.711	0.902
780	1.421	1.437	1.434	1.444	1.501	1.505	1.504	1.523				1.382	1.391	1.435	1.374	1.511	1.502	1.496	1.515	1.503	1.439	1.53		0.894	0.781	0.891	0.986	0.719	0.899
790	1.431	1.438	1.44	1.447	1.507	1.508	1.514	1.535				1.382	1.385	1.438	1.377	1.517	1.511	1.506	1.525	1.508	1.45	1.538		0.911	0.767	0.885	0.988	0.715	0.902
800	1.436	1.439	1.44	1.445	1.508	1.51	1.518	1.538				1.381	1.38	1.44	1.382	1.517	1.516	1.509	1.527	1.512	1.452	1.545		0.928	0.744	0.88	0.985	0.708	0.914
810	1.444	1.443	1.447	1.452	1.513	1.514	1.523	1.543				1.385	1.381	1.438	1.385	1.519	1.522	1.514	1.536	1.517	1.456	1.552		0.941	0.736	0.876	0.966	0.711	0.927
820	1.438	1.446	1.442	1.446	1.505	1.506	1.509	1.536				1.386	1.38	1.447	1.39	1.514	1.518	1.51	1.537	1.514	1.46	1.55		0.934	0.731	0.877	0.959	0.708	0.933
830	1.437	1.444	1.437	1.443	1.497	1.498	1.502	1.533				1.386	1.383	1.456	1.393	1.51	1.516	1.511	1.537	1.514	1.469	1.55		0.936	0.729	0.877	0.959	0.718	0.936
840	1.443	1.449	1.443	1.447	1.504	1.503	1.508	1.542				1.388	1.389	1.456	1.398	1.514	1.526	1.524	1.548	1.524	1.481	1.557		0.941	0.719	0.875	0.966	0.725	0.936
850	1.448	1.452	1.447	1.451	1.506	1.507	1.516	1.547				1.388	1.394	1.464	1.4	1.518	1.533	1.531	1.552	1.532	1.485	1.564		0.944	0.712	0.864	0.969	0.715	0.923
860	1.454	1.458	1.449	1.45	1.505	1.508	1.521	1.552				1.387	1.393	1.466	1.409	1.518	1.538	1.536	1.557	1.538	1.491	1.571		0.936	0.724	0.867	0.965	0.71	0.911
870	1.453	1.46	1.45	1.45	1.505	1.507	1.517	1.55				1.385	1.397	1.465	1.413	1.515	1.537	1.539	1.556	1.54	1.494	1.576		0.942	0.753	0.875	0.96	0.736	0.905
880	1.459	1.463	1.451	1.455	1.507	1.508	1.523	1.555				1.385	1.401	1.475	1.419	1.518	1.541	1.546	1.558	1.544	1.496	1.582		0.947	0.739	0.882	0.963	0.733	0.884
890	1.464	1.469	1.455	1.458	1.509	1.512	1.528	1.561				1.389	1.398	1.486	1.424	1.52	1.547	1.551	1.562	1.546	1.496	1.585		0.953	0.734	0.88	0.96	0.722	0.879
900	1.461	1.467	1.453	1.454	1.502	1.507	1.519	1.556				1.39	1.407	1.476	1.427	1.518	1.548	1.547	1.56	1.546	1.498	1.585		0.951	0.718	0.88	0.961	0.727	0.883
910	1.457	1.462	1.447	1.452	1.492	1.498	1.506	1.544				1.389	1.413	1.475	1.427	1.512	1.544	1.544	1.558	1.543	1.498	1.581		0.948	0.725	0.877	0.952	0.732	0.887
920	1.466	1.472	1.452	1.46	1.503	1.507	1.521	1.562				1.391	1.408	1.486	1.428	1.519	1.552	1.559	1.565	1.553	1.51	1.588		0.952	0.717	0.895	0.958	0.72	0.875
930	1.466	1.472	1.452	1.459	1.5	1.504	1.518	1.558				1.395	1.422	1.483	1.428	1.519	1.552	1.556	1.566	1.553	1.511	1.59		0.95	0.753	0.897	0.954	0.731	0.876
940	1.479	1.482	1.462	1.469	1.508	1.514	1.531	1.573				1.39	1.42	1.485	1.438	1.524	1.564	1.565	1.571	1.561	1.513	1.596		0.963	0.74	0.884	0.95	0.744	0.873
950	1.477	1.481	1.456	1.47	1.506	1.51	1.532	1.572				1.387	1.413	1.49	1.437	1.521	1.564	1.567	1.572	1.564	1.511	1.596		0.971	0.741	0.868	0.948	0.749	0.865
960	1.484	1.488	1.462	1.475	1.509	1.515	1.535	1.578				1.39	1.427	1.492	1.441	1.522	1.567	1.566	1.573	1.568	1.507	1.596		0.958	0.749	0.844	0.938	0.775	0.864
970	1.491	1.489	1.463	1.48	1.515	1.517	1.54	1.582				1.403	1.436	1.492	1.441	1.527	1.573	1.572	1.576	1.57	1.508	1.594		0.941	0.735	0.836	0.934	0.779	0.86
980	1.477	1.477	1.451	1.474	1.493	1.501	1.518	1.562				1.398	1.429	1.49	1.438	1.51	1.553	1.552	1.568	1.562	1.508	1.591		0.943	0.742	0.832	0.921	0.784	0.868
990	1.485	1.482	1.451	1.476	1.503	1.508	1.528	1.575				1.405	1.43	1.485	1.436	1.518	1.558	1.562	1.573	1.563	1.516	1.599		0.937	0.731	0.83	0.919	0.794	0.868
1000	1.488	1.484	1.457	1.479	1.504	1.508	1.53	1.579				1.413	1.438	1.485	1.437	1.52	1.569	1.567	1.578	1.567	1.517	1.603		0.939	0.723	0.816	0.918	0.802	0.855
1010	1.487	1.486	1.456	1.479	1.5	1.509	1.526	1.579				1.402	1.433	1.484	1.438	1.52	1.565	1.562	1.574	1.569	1.516	1.611		0.941	0.728	0.822	0.91	0.818	0.85
1020	1.492	1.492	1.458	1.482	1.504	1.51	1.533	1.585				1.399	1.433	1.481	1.441	1.521	1.573	1.569	1.581	1.574	1.52	1.613		0.939	0.731	0.806	0.891	0.832	0.844
1030	1.49	1.487	1.457	1.482	1.503	1.509	1.531	1.586				1.403	1.429	1.479	1.439	1.52	1.573	1.565	1.581	1.576	1.519	1.611		0.937	0.737	0.803	0.876	0.85	0.838

## Sheet: Figure 3_doubling time
Time	WT	B1	C1	RarA1	RarA2	RarA3	RuvB1	RuvB2	RuvB3	RarA RuvB 1	RarA RuvB 2	RarA RuvB 3	RecO1	RecO2	RecO3	RecO RarA1	RecO RarA2	RecO RarA3	RecO ruvB1	RecO ruvB2	RecO ruvB3	RecO RuvB RarA1	RecO RuvB RarA2	RecO RuvB RarA3
0	0.094	0.093	0.094	0.097	0.098	0.101	0.111	0.114	0.113	0.103	0.104	0.106	0.109	0.109	0.103	0.108	0.11	0.103	0.109	0.11	0.111	0.107	0.105	0.106
10	0.096	0.096	0.096	0.099	0.1	0.1	0.118	0.12	0.119	0.105	0.107	0.109	0.116	0.117	0.108	0.114	0.115	0.108	0.113	0.115	0.114	0.111	0.108	0.109
20	0.099	0.1	0.1	0.102	0.103	0.104	0.125	0.129	0.127	0.108	0.109	0.111	0.124	0.128	0.116	0.119	0.121	0.115	0.117	0.118	0.118	0.115	0.113	0.113
30	0.103	0.105	0.103	0.107	0.106	0.109	0.137	0.14	0.137	0.112	0.113	0.115	0.133	0.138	0.126	0.127	0.129	0.123	0.121	0.123	0.124	0.12	0.119	0.119
40	0.109	0.111	0.109	0.115	0.113	0.115	0.151	0.153	0.152	0.117	0.118	0.118	0.145	0.152	0.138	0.138	0.139	0.133	0.128	0.13	0.131	0.128	0.127	0.128
50	0.116	0.118	0.115	0.126	0.122	0.125	0.173	0.174	0.172	0.123	0.124	0.125	0.163	0.172	0.153	0.154	0.156	0.147	0.138	0.141	0.142	0.14	0.14	0.141
60	0.125	0.129	0.125	0.145	0.137	0.143	0.202	0.203	0.199	0.132	0.133	0.134	0.186	0.199	0.173	0.175	0.181	0.168	0.154	0.158	0.158	0.156	0.157	0.158													Td
70	0.14	0.146	0.14	0.171	0.158	0.167	0.235	0.241	0.234	0.144	0.145	0.147	0.218	0.233	0.199	0.207	0.211	0.193	0.173	0.182	0.178	0.177	0.177	0.183											WT1	0.0176	39.3834
80	0.16	0.168	0.16	0.208	0.188	0.204	0.284	0.306	0.287	0.162	0.161	0.161	0.259	0.279	0.233	0.246	0.249	0.23	0.199	0.211	0.212	0.209	0.207	0.215											WT2	0.0159	43.5942
90	0.188	0.2	0.189	0.252	0.23	0.25	0.338	0.389	0.355	0.183	0.181	0.184	0.298	0.32	0.278	0.293	0.291	0.274	0.231	0.25	0.251	0.242	0.249	0.255											WT3	0.0166	41.7559
100	0.223	0.235	0.223	0.307	0.28	0.307	0.395	0.436	0.415	0.214	0.211	0.213	0.327	0.351	0.314	0.319	0.322	0.314	0.286	0.287	0.302	0.294	0.296	0.297													41.5778
110	0.283	0.282	0.265	0.374	0.341	0.375	0.451	0.509	0.487	0.25	0.242	0.263	0.353	0.377	0.362	0.341	0.355	0.393	0.35	0.315	0.331	0.337	0.354	0.365													2.11104
120	0.362	0.351	0.323	0.441	0.395	0.44	0.522	0.585	0.561	0.31	0.264	0.292	0.367	0.392	0.414	0.375	0.423	0.486	0.429	0.353	0.421	0.393	0.417	0.437
130	0.414	0.426	0.391	0.531	0.458	0.517	0.589	0.654	0.615	0.366	0.308	0.324	0.392	0.416	0.478	0.441	0.497	0.577	0.501	0.425	0.497	0.458	0.487	0.521
140	0.486	0.545	0.49	0.608	0.521	0.585	0.659	0.713	0.691	0.441	0.366	0.375	0.427	0.443	0.542	0.511	0.533	0.661	0.553	0.488	0.556	0.509	0.543	0.585
150	0.559	0.648	0.598	0.706	0.591	0.663	0.726	0.762	0.748	0.505	0.419	0.411	0.448	0.467	0.608	0.575	0.555	0.745	0.637	0.564	0.631	0.559	0.601	0.618
160	0.649	0.739	0.69	0.772	0.645	0.721	0.789	0.791	0.805	0.563	0.455	0.461	0.473	0.493	0.662	0.601	0.563	0.805	0.703	0.636	0.7	0.596	0.619	0.649
170	0.731	0.796	0.75	0.832	0.691	0.772	0.843	0.826	0.841	0.59	0.493	0.513	0.497	0.514	0.697	0.634	0.588	0.825	0.77	0.736	0.772	0.621	0.636	0.66
180	0.787	0.841	0.798	0.884	0.735	0.817	0.872	0.855	0.88	0.64	0.515	0.549	0.531	0.542	0.725	0.664	0.625	0.839	0.824	0.79	0.805	0.649	0.638	0.656
190	0.847	0.877	0.845	0.933	0.777	0.857	0.902	0.883	0.928	0.652	0.546	0.589	0.561	0.568	0.791	0.712	0.656	0.856	0.871	0.84	0.853	0.665	0.688	0.669
200	0.89	0.904	0.878	0.959	0.808	0.889	0.933	0.902	0.942	0.696	0.569	0.619	0.591	0.579	0.832	0.732	0.688	0.861	0.894	0.87	0.876	0.681	0.692	0.686
210	0.935	0.935	0.916	1.003	0.854	0.926	0.976	0.926	0.979	0.684	0.591	0.643	0.632	0.591	0.864	0.795	0.714	0.871	0.953	0.929	0.915	0.716	0.737	0.723
220	0.956	0.957	0.949	1.014	0.884	0.95	1.002	0.939	1.002	0.703	0.599	0.658	0.671	0.639	0.851	0.805	0.74	0.877	0.986	0.956	0.939	0.723	0.74	0.746
230	0.988	0.978	0.983	1.034	0.914	0.968	1.024	0.956	1.022	0.713	0.615	0.677	0.698	0.697	0.868	0.848	0.799	0.893	1.01	0.991	0.972	0.749	0.756	0.766
240	1.014	0.998	1.01	1.043	0.938	0.982	1.056	0.984	1.049	0.734	0.625	0.701	0.735	0.752	0.87	0.883	0.831	0.914	1.022	1.022	0.99	0.782	0.776	0.796
250	1.04	1.017	1.033	1.065	0.968	1	1.088	0.999	1.064	0.739	0.63	0.709	0.761	0.808	0.874	0.919	0.87	0.926	1.037	1.054	1.006	0.794	0.785	0.821													Td
260	1.054	1.026	1.052	1.092	0.997	1.022	1.106	1	1.081	0.738	0.625	0.718	0.794	0.833	0.924	0.949	0.921	0.928	1.051	1.074	1.033	0.847	0.803	0.818											RarA1	0.018	38.5082
270	1.079	1.049	1.075	1.12	1.032	1.056	1.146	1.023	1.094	0.735	0.616	0.721	0.847	0.87	0.999	0.98	0.95	0.94	1.068	1.105	1.041	0.882	0.81	0.837											RarA2	0.0177	39.1609
280	1.103	1.072	1.096	1.117	1.046	1.06	1.152	1.043	1.1	0.723	0.61	0.728	0.921	0.895	1.043	1.016	1.006	0.952	1.076	1.123	1.076	0.919	0.864	0.852											RarA3	0.0168	41.2588
290	1.111	1.082	1.113	1.145	1.073	1.086	1.17	1.067	1.118	0.721	0.611	0.727	0.954	0.929	1.073	1.053	1.015	0.938	1.082	1.134	1.091	0.926	0.898	0.846													39.6426
300	1.129	1.097	1.128	1.132	1.076	1.091	1.189	1.074	1.129	0.717	0.608	0.734	0.979	0.972	1.104	1.083	1.064	0.968	1.105	1.157	1.114	0.956	0.926	0.827													1.43718
310	1.131	1.107	1.143	1.138	1.097	1.103	1.206	1.092	1.145	0.727	0.612	0.734	0.995	1.008	1.131	1.113	1.077	0.962	1.125	1.176	1.124	1.008	0.945	0.88
320	1.15	1.127	1.16	1.128	1.104	1.105	1.222	1.098	1.159	0.721	0.631	0.745	1.018	1.042	1.148	1.148	1.11	0.965	1.133	1.19	1.14	1.047	0.964	0.892
330	1.162	1.13	1.168	1.143	1.132	1.122	1.23	1.116	1.17	0.721	0.645	0.748	1.055	1.079	1.175	1.173	1.115	0.984	1.137	1.21	1.148	1.063	0.995	0.879
340	1.165	1.143	1.178	1.142	1.134	1.128	1.243	1.127	1.177	0.714	0.655	0.754	1.075	1.118	1.191	1.207	1.137	1.015	1.143	1.221	1.162	1.056	1.01	0.897
350	1.189	1.157	1.196	1.157	1.156	1.148	1.267	1.139	1.188	0.73	0.67	0.757	1.096	1.15	1.213	1.226	1.125	1.035	1.159	1.243	1.174	1.034	1.072	0.883
360	1.197	1.164	1.204	1.22	1.203	1.179	1.283	1.149	1.191	0.742	0.68	0.76	1.111	1.178	1.238	1.244	1.125	1.036	1.17	1.26	1.185	1.034	1.046	0.882
370	1.2	1.169	1.21	1.206	1.191	1.171	1.282	1.167	1.205	0.745	0.689	0.762	1.13	1.205	1.257	1.25	1.123	1.059	1.169	1.264	1.204	1.026	1.037	0.889
380	1.218	1.18	1.224	1.202	1.193	1.178	1.292	1.185	1.223	0.76	0.699	0.765	1.172	1.234	1.284	1.272	1.139	1.072	1.177	1.286	1.217	1.032	1.093	0.906
390	1.222	1.188	1.232	1.214	1.218	1.197	1.297	1.197	1.229	0.764	0.706	0.769	1.194	1.252	1.299	1.29	1.186	1.053	1.178	1.291	1.236	1.03	1.09	0.893
400	1.23	1.198	1.243	1.213	1.221	1.2	1.314	1.202	1.238	0.769	0.713	0.778	1.212	1.274	1.312	1.295	1.183	1.085	1.181	1.303	1.238	1.037	1.034	0.906
410	1.248	1.219	1.256	1.223	1.246	1.226	1.333	1.204	1.249	0.781	0.721	0.782	1.254	1.298	1.33	1.308	1.227	1.116	1.181	1.31	1.239	1.047	1.027	0.915
420	1.252	1.227	1.267	1.223	1.242	1.229	1.333	1.21	1.258	0.788	0.727	0.785	1.27	1.316	1.337	1.319	1.23	1.1	1.192	1.322	1.251	1.055	1.068	0.904
430	1.273	1.245	1.282	1.23	1.251	1.23	1.358	1.227	1.265	0.794	0.721	0.77	1.292	1.336	1.349	1.33	1.245	1.116	1.193	1.327	1.25	1.054	1.06	0.948
440	1.269	1.244	1.286	1.236	1.264	1.246	1.354	1.245	1.276	0.796	0.725	0.766	1.302	1.347	1.355	1.33	1.263	1.099	1.195	1.328	1.264	1.065	1.107	0.925
450	1.282	1.262	1.3	1.245	1.275	1.254	1.369	1.263	1.297	0.801	0.731	0.763	1.32	1.369	1.375	1.337	1.25	1.111	1.212	1.333	1.271	1.074	1.116	0.927
460	1.279	1.258	1.292	1.25	1.279	1.252	1.368	1.274	1.306	0.809	0.734	0.763	1.327	1.373	1.383	1.335	1.292	1.105	1.219	1.337	1.289	1.079	1.107	0.926													Td
470	1.296	1.274	1.308	1.258	1.306	1.278	1.383	1.293	1.32	0.818	0.737	0.767	1.344	1.393	1.41	1.343	1.303	1.103	1.231	1.355	1.294	1.089	1.11	0.918											RuvB1	0.016	43.3217
480	1.298	1.277	1.317	1.264	1.294	1.268	1.389	1.306	1.331	0.823	0.735	0.775	1.356	1.399	1.42	1.344	1.342	1.127	1.234	1.36	1.298	1.09	1.126	0.933											RuvB2	0.015	46.2098
490	1.301	1.288	1.322	1.268	1.3	1.271	1.398	1.318	1.334	0.822	0.738	0.779	1.365	1.415	1.429	1.345	1.343	1.133	1.246	1.373	1.304	1.102	1.121	0.932											RuvB3	0.0159	43.5942
500	1.303	1.29	1.324	1.282	1.322	1.288	1.4	1.325	1.34	0.828	0.744	0.78	1.37	1.42	1.435	1.348	1.335	1.137	1.253	1.374	1.325	1.111	1.121	0.928													44.3752
510	1.308	1.297	1.333	1.283	1.328	1.296	1.407	1.335	1.35	0.83	0.747	0.785	1.386	1.433	1.448	1.351	1.326	1.137	1.261	1.38	1.333	1.113	1.118	0.921													1.59463
520	1.318	1.31	1.343	1.294	1.335	1.303	1.415	1.344	1.363	0.833	0.754	0.79	1.403	1.449	1.464	1.352	1.328	1.156	1.272	1.381	1.333	1.122	1.114	0.924
530	1.317	1.315	1.346	1.305	1.334	1.305	1.417	1.348	1.373	0.837	0.751	0.792	1.414	1.457	1.471	1.352	1.326	1.15	1.275	1.391	1.347	1.13	1.118	0.912
540	1.319	1.32	1.354	1.308	1.342	1.31	1.417	1.357	1.385	0.839	0.748	0.796	1.425	1.461	1.479	1.356	1.324	1.151	1.287	1.402	1.358	1.134	1.137	0.909
550	1.327	1.329	1.361	1.314	1.341	1.308	1.434	1.363	1.388	0.841	0.745	0.804	1.442	1.483	1.495	1.361	1.335	1.156	1.295	1.403	1.363	1.139	1.139	0.924
560	1.331	1.334	1.361	1.319	1.348	1.317	1.433	1.375	1.395	0.837	0.758	0.81	1.442	1.481	1.496	1.363	1.357	1.161	1.295	1.405	1.375	1.145	1.138	0.924
570	1.333	1.339	1.369	1.327	1.352	1.322	1.438	1.377	1.407	0.841	0.763	0.815	1.449	1.486	1.503	1.364	1.363	1.184	1.303	1.415	1.38	1.151	1.129	0.931
580	1.34	1.344	1.378	1.332	1.35	1.325	1.447	1.386	1.409	0.847	0.779	0.86	1.467	1.502	1.518	1.368	1.358	1.2	1.315	1.421	1.384	1.161	1.119	0.941
590	1.339	1.351	1.379	1.343	1.356	1.334	1.446	1.395	1.421	0.835	0.791	0.863	1.463	1.502	1.517	1.368	1.373	1.191	1.329	1.423	1.39	1.163	1.118	0.956
600	1.344	1.357	1.384	1.353	1.359	1.337	1.449	1.405	1.426	0.844	0.795	0.866	1.465	1.502	1.52	1.368	1.39	1.184	1.332	1.428	1.401	1.168	1.114	0.964
610	1.346	1.361	1.387	1.359	1.355	1.336	1.457	1.416	1.433	0.848	0.795	0.88	1.486	1.515	1.539	1.372	1.384	1.185	1.341	1.441	1.411	1.175	1.123	0.98
620	1.355	1.371	1.395	1.375	1.375	1.356	1.466	1.425	1.435	0.854	0.796	0.928	1.501	1.527	1.553	1.374	1.381	1.199	1.352	1.448	1.421	1.183	1.131	0.998
630	1.357	1.375	1.394	1.373	1.372	1.354	1.467	1.431	1.433	0.852	0.794	0.972	1.503	1.53	1.555	1.376	1.393	1.195	1.359	1.451	1.434	1.182	1.136	1.024
640	1.365	1.384	1.401	1.376	1.37	1.354	1.475	1.444	1.44	0.859	0.791	0.969	1.518	1.541	1.568	1.379	1.394	1.209	1.37	1.455	1.438	1.192	1.147	1.043
650	1.366	1.381	1.401	1.386	1.381	1.362	1.475	1.455	1.439	0.858	0.803	0.978	1.518	1.537	1.572	1.379	1.398	1.222	1.375	1.453	1.448	1.194	1.151	1.053
660	1.376	1.393	1.412	1.386	1.391	1.368	1.488	1.46	1.436	0.854	0.806	0.979	1.537	1.556	1.589	1.381	1.402	1.237	1.39	1.463	1.44	1.196	1.159	1.069
670	1.38	1.401	1.417	1.399	1.391	1.371	1.49	1.465	1.439	0.846	0.798	1.011	1.54	1.558	1.589	1.382	1.408	1.242	1.399	1.465	1.442	1.194	1.167	1.079
680	1.385	1.405	1.419	1.402	1.397	1.378	1.495	1.469	1.448	0.849	0.813	1.017	1.546	1.563	1.595	1.382	1.408	1.23	1.41	1.464	1.445	1.2	1.174	1.091
690	1.385	1.407	1.415	1.4	1.391	1.374	1.494	1.465	1.451	0.845	0.811	1.001	1.539	1.557	1.593	1.384	1.417	1.241	1.414	1.468	1.443	1.203	1.174	1.091
700	1.389	1.401	1.414	1.401	1.396	1.377	1.496	1.468	1.461	0.853	0.809	0.987	1.542	1.556	1.597	1.384	1.411	1.233	1.424	1.471	1.462	1.215	1.183	1.102													Td
710	1.394	1.415	1.421	1.416	1.406	1.385	1.499	1.473	1.464	0.845	0.806	0.983	1.548	1.562	1.599	1.388	1.423	1.237	1.428	1.477	1.466	1.21	1.181	1.099											RarA RuvB1	0.0141	49.1594
720	1.4	1.41	1.421	1.415	1.413	1.392	1.506	1.479	1.469	0.853	0.811	0.974	1.559	1.568	1.612	1.39	1.416	1.235	1.434	1.484	1.48	1.221	1.192	1.108											RarA RuvB2	0.012	57.7623
730	1.405	1.417	1.427	1.421	1.415	1.395	1.512	1.486	1.473	0.856	0.815	0.945	1.569	1.578	1.62	1.39	1.419	1.241	1.444	1.497	1.479	1.222	1.203	1.109											RarA RuvB3	0.0135	51.3442
740	1.409	1.426	1.429	1.423	1.423	1.396	1.512	1.488	1.475	0.858	0.818	0.951	1.571	1.58	1.62	1.393	1.428	1.252	1.445	1.499	1.488	1.218	1.2	1.109													52.7553
750	1.414	1.423	1.427	1.424	1.421	1.396	1.514	1.495	1.479	0.875	0.82	0.958	1.575	1.585	1.625	1.393	1.428	1.261	1.452	1.506	1.498	1.229	1.206	1.114													4.47166
760	1.418	1.43	1.433	1.425	1.42	1.397	1.514	1.497	1.489	0.875	0.83	0.937	1.581	1.589	1.629	1.397	1.429	1.268	1.455	1.508	1.495	1.226	1.212	1.117
770	1.422	1.431	1.433	1.438	1.434	1.401	1.514	1.502	1.496	0.886	0.822	0.896	1.584	1.591	1.634	1.393	1.428	1.273	1.458	1.507	1.495	1.227	1.21	1.114
780	1.421	1.437	1.434	1.441	1.438	1.406	1.511	1.502	1.496	0.894	0.781	0.891	1.582	1.589	1.63	1.398	1.428	1.284	1.456	1.506	1.496	1.23	1.215	1.117
790	1.431	1.438	1.44	1.449	1.44	1.403	1.517	1.511	1.506	0.911	0.767	0.885	1.592	1.601	1.641	1.399	1.421	1.296	1.464	1.513	1.502	1.239	1.221	1.118
800	1.436	1.439	1.44	1.454	1.449	1.41	1.517	1.516	1.509	0.928	0.744	0.88	1.593	1.605	1.645	1.399	1.421	1.297	1.467	1.519	1.501	1.242	1.23	1.119
810	1.444	1.443	1.447	1.454	1.444	1.408	1.519	1.522	1.514	0.941	0.736	0.876	1.599	1.611	1.649	1.401	1.419	1.299	1.473	1.521	1.495	1.24	1.235	1.132
820	1.438	1.446	1.442	1.458	1.451	1.417	1.514	1.518	1.51	0.934	0.731	0.877	1.591	1.602	1.639	1.399	1.421	1.316	1.467	1.518	1.511	1.243	1.238	1.138
830	1.437	1.444	1.437	1.462	1.458	1.42	1.51	1.516	1.511	0.936	0.729	0.877	1.581	1.591	1.631	1.398	1.424	1.329	1.459	1.512	1.514	1.247	1.241	1.145
840	1.443	1.449	1.443	1.467	1.462	1.421	1.514	1.526	1.524	0.941	0.719	0.875	1.589	1.6	1.645	1.402	1.424	1.338	1.466	1.528	1.527	1.257	1.25	1.153
850	1.448	1.452	1.447	1.474	1.47	1.425	1.518	1.533	1.531	0.944	0.712	0.864	1.598	1.609	1.65	1.403	1.421	1.351	1.471	1.532	1.529	1.254	1.248	1.155
860	1.454	1.458	1.449	1.47	1.472	1.424	1.518	1.538	1.536	0.936	0.724	0.867	1.605	1.615	1.653	1.402	1.415	1.356	1.475	1.535	1.53	1.258	1.249	1.155
870	1.453	1.46	1.45	1.474	1.478	1.426	1.515	1.537	1.539	0.942	0.753	0.875	1.6	1.612	1.651	1.399	1.405	1.365	1.471	1.53	1.531	1.255	1.248	1.155
880	1.459	1.463	1.451	1.472	1.473	1.425	1.518	1.541	1.546	0.947	0.739	0.882	1.606	1.614	1.655	1.4	1.387	1.368	1.476	1.539	1.54	1.272	1.256	1.161
890	1.464	1.469	1.455	1.474	1.481	1.43	1.52	1.547	1.551	0.953	0.734	0.88	1.609	1.617	1.656	1.398	1.363	1.378	1.482	1.54	1.541	1.265	1.259	1.164
900	1.461	1.467	1.453	1.473	1.486	1.425	1.518	1.548	1.547	0.951	0.718	0.88	1.606	1.612	1.653	1.4	1.373	1.412	1.476	1.542	1.549	1.262	1.256	1.168
910	1.457	1.462	1.447	1.478	1.489	1.427	1.512	1.544	1.544	0.948	0.725	0.877	1.597	1.599	1.641	1.395	1.38	1.423	1.461	1.534	1.552	1.258	1.255	1.167
920	1.466	1.472	1.452	1.473	1.485	1.424	1.519	1.552	1.559	0.952	0.717	0.895	1.609	1.612	1.655	1.399	1.383	1.434	1.475	1.544	1.561	1.264	1.264	1.179
930	1.466	1.472	1.452	1.431	1.456	1.46	1.519	1.552	1.556	0.95	0.753	0.897	1.607	1.61	1.655	1.396	1.393	1.451	1.474	1.549	1.563	1.26	1.259	1.177
940	1.479	1.482	1.462	1.426	1.474	1.463	1.524	1.564	1.565	0.963	0.74	0.884	1.618	1.621	1.663	1.394	1.409	1.459	1.486	1.557	1.573	1.262	1.26	1.192
950	1.477	1.481	1.456	1.436	1.477	1.47	1.521	1.564	1.567	0.971	0.741	0.868	1.618	1.62	1.662	1.391	1.397	1.46	1.491	1.554	1.576	1.263	1.263	1.196
960	1.484	1.488	1.462	1.453	1.477	1.474	1.522	1.567	1.566	0.958	0.749	0.844	1.623	1.626	1.666	1.391	1.395	1.48	1.492	1.561	1.575	1.25	1.26	1.198													Td
970	1.491	1.489	1.463	1.453	1.479	1.481	1.527	1.573	1.572	0.941	0.735	0.836	1.618	1.625	1.665	1.388	1.372	1.482	1.503	1.559	1.581	1.255	1.268	1.2											RecO1	0.0147	47.1529
980	1.477	1.477	1.451	1.439	1.483	1.488	1.51	1.553	1.552	0.943	0.742	0.832	1.604	1.609	1.652	1.387	1.379	1.507	1.486	1.54	1.577	1.249	1.266	1.196											RecO2	0.0148	46.8343
990	1.485	1.482	1.451	1.446	1.487	1.492	1.518	1.558	1.562	0.937	0.731	0.83	1.609	1.611	1.659	1.384	1.366	1.495	1.492	1.542	1.578	1.249	1.264	1.21											RecO3	0.0145	47.8033
1000	1.488	1.484	1.457	1.447	1.492	1.492	1.52	1.569	1.567	0.939	0.723	0.816	1.605	1.611	1.661	1.384	1.348	1.502	1.499	1.547	1.577	1.255	1.263	1.214													47.2635
1010	1.487	1.486	1.456	1.45	1.49	1.498	1.52	1.565	1.562	0.941	0.728	0.822	1.61	1.612	1.659	1.381	1.35	1.517	1.493	1.545	1.576	1.236	1.259	1.221													0.493869
1020	1.492	1.492	1.458	1.457	1.492	1.427	1.521	1.573	1.569	0.939	0.731	0.806	1.618	1.62	1.662	1.382	1.326	1.514	1.499	1.552	1.579	1.236	1.255	1.229
1030	1.49	1.487	1.457	1.455	1.493	1.43	1.52	1.573	1.565	0.937	0.737	0.803	1.615	1.615	1.657	1.377	1.315	1.517	1.499	1.548	1.581	1.226	1.257	1.233
[truncated: 3 more columns]
